# Supplementary material for: PCR-RFLP Detection and Genogroup Identification of Piscirickettsia salmonis in Field Samples
Source: Pathogens. 2020 May 8;9(5):358. doi: 10.3390/pathogens9050358 (PMC7281544; doi:10.3390/pathogens9050358)
Supplement: Supplementary file 1 [file pathogens-09-00358-s001.zip]

Archive with 7 entries (7 files):
- Supplementary material/Figure S1.docx
- Supplementary material/Figure S2.docx
- Supplementary material/Figure S3.docx
- Supplementary material/Table S1.docx
- Supplementary material/Table S2.xlsx
- Supplementary material/Table S3.xlsx
- Supplementary material/Table S4.xlsx
