# Supplementary material for: PCR-RFLP Detection and Genogroup Identification of Piscirickettsia salmonis in Field Samples
Source: Pathogens. 2020 May 8;9(5):358. doi: 10.3390/pathogens9050358 (PMC7281544; doi:10.3390/pathogens9050358)
Supplement: Supplementary file 1 [file pathogens-09-00358-s001.zip › Supplementary material/Table S2.xlsx]

## Sheet: Aislados
Table S2: P. salmonis strains used in this study
N°	Strain ID	Host	Collection year	Geographic location	GenBank accession N°	Genogroup
1	LF-89 = ATCC VR-1361	Coho salmon (Oncorhynchus kisutch)	1989	Isla Guar, Puerto Montt, Chile	MK193801	B
2	PsCGR01	Oncorhynchus mykiss	2010	Región X	MK193802	B
3	CGR02	Salmón del Atlántico (Salmo salar)	2013	Región X	MK193803	B
4	Ps8942B	Salmón del Atlántico (Salmo salar)	2015	Calbuco, región X.	MK193804	B
5	Ps11091B	Salmón Coho (Oncorhynchus kisutch)	2016	Puerto Montt	MK193805	B
6	Ps16557B	Salmón del Atlántico (Salmo salar)	2018	Calbuco - Puerto Montt, X región	MK510839	B
7	EM-90	Salmón del Atlántico (Salmo salar)	1990	Southern Chile	MK193806	A
8	Ps8079A	Salmón del Atlántico (Salmo salar)	2012	Chiloé, región X.	MK193807	A
9	Ps2192A	Salmón del Atlántico (Salmo salar)	2016	Melinka	MK193808	A
10	Ps12201A	Salmón del Atlántico (Salmo salar)	2017	Calbuco, región X.	MK212832	A
11	Ps18627A	Salmón del Atlántico (Salmo salar)	2017	Chiloé, región X.	MK212833	A
12	Ps19647A	Salmón del Atlántico (Salmo salar)	2018	Chiloé, región X.	MK212834	A
13	NVI-5692	Salmón del Atlántico (Salmo salar)	2006	Norway	MK510840	B
14	NVI-5892	Salmón del Atlántico (Salmo salar)	Unknown	Canadá	MT229365	B
15	NVI-5896	Unknown	Unknown	Norway	MK512367	B
