# Supplementary material for: PCR-RFLP Detection and Genogroup Identification of Piscirickettsia salmonis in Field Samples
Source: Pathogens. 2020 May 8;9(5):358. doi: 10.3390/pathogens9050358 (PMC7281544; doi:10.3390/pathogens9050358)
Supplement: Supplementary file 1 [file pathogens-09-00358-s001.zip › Supplementary material/Table S3.xlsx]

## Sheet: Hoja2
Table S3: Field samples analyzed in this study.
Case Number	Host	Collection year	Geographic location	Fish tissues	GeneBank accession N°	Genogroup
Ps18258-3	Salmo salar	2019	Quemchi, X Region	Kidney Liver Spleen Brain	MN023077	A
Ps16557-1	Salmo salar	2018	Puerto montt, X Region	Culture media	MN023071	B
Ps12093-5	Salmo salar	2014	Melinka - XI Region	Culture media	MN023083	A
Ps19654	Salmo salar	2018	Queilen - X Region	Unknown	MN023085	A
Ps18301-9	Salmo salar	2019	Melinka - XI Region	Liver	MN023076	A
Ps18316-3	Salmo salar	2019	Melinka - XI Region	Liver	MN023081	A
Ps18729	Salmo salar	2017	Castro - X Region	Gill Kidney Heart	MN023088	A
Ps19654-2	Oncorhynchus kisutch	2018	Queilen - X Region	Unknown	MN023080	A
Ps14650	Salmo salar	2015	Queilen - X Region	Unknown	MN023087	A
Ps18766-1	Salmo salar	2017	Quemchi - X Region	Liver - Brain	MN023086	A
Ps18426-2	Salmo salar	2019	Melinka - XI Region	Liver	MN023082	A
Ps18426-3	Salmo salar	2019	Melinka - XI Region	Liver	MN023079	A
Ps18429-3	Salmo salar	2019	Puerto Aysén - XI Region	Liver - Brain	MN023099	A
Ps18432-3	Salmo salar	2019	Melinka - XI Region	Liver	MN023089	A
Ps18432-5	Salmo salar	2019	Melinka - XI Region	Liver	MN023090	A
Ps18448-2	Salmo salar	2019	Puerto Aysén - XI Region	Liver - Brain	MN023072	B
Ps18437-1	Salmo salar	2019	Puerto Cisnes - XI Region	Liver	MN023078	A
Ps18560-1	Salmo salar	2019	Quinchao - X Region	Kidney - Liver	MN023094	A
Ps18621-7	Salmo salar	2019	Chaiten - X Region	Liver	MN023092	A
Ps18623-2	Salmo salar	2019	Chaiten - X Region	Liver	MN023093	A
Ps18623-3	Salmo salar	2019	Chaiten - X Region	Liver	MN023096	A
Ps18662-2	Salmo salar	2019	Chaiten - X Region	Liver	MN023074	B
Ps18662-3	Salmo salar	2019	Cisnes - XI Region	Liver - Brain	MN023075	B
Ps18700-1	Salmo salar	2019	Fiordo Aysen - XI Region	Liver - Brain	MN023095	A
Ps18700-3	Salmo salar	2019	Fiordo Aysen - XI Region	Liver - Brain	MN023073	B
Ps18250-3	Salmo salar	2019	Puerto Aysén - XI Region	Liver - Brain	MT229357	A
Ps18303-3	Salmo salar	2019	Melinka - XI Region	Liver	MT229358	A
Ps18303-1	Salmo salar	2019	Melinka - XI Region	Liver	MT229359	A
Ps18320-1	Salmo salar	2019	Unknown	Liver - Brain	MT229360	A
Ps20625-5	Salmo salar	2019	Cisnes - XI Region	Kidney - Spleen - Liver	MT229361	A
Ps20231-1	Oncorhynchus kisutch	2019	Cisnes - XI Region	Liver - Brain	MT229362	A
Ps18700-2	Salmo salar	2019	Fiordo Aysen - XI Region	Liver - Brain	MT229363	A
Ps18301-3	Salmo salar	2019	Melinka - XI Region	Liver	MN023084	A
Ps18432-1	Salmo salar	2019	Melinka - XI Region	Liver	MN023091	A
Ps18621-2	Salmo salar	2019	Chaiten - X Region	Liver	MN023098	A
Ps18621-6	Salmo salar	2019	Chaiten - X Region	Liver	MN023100	A
