# Supplementary material for: PCR-RFLP Detection and Genogroup Identification of Piscirickettsia salmonis in Field Samples
Source: Pathogens. 2020 May 8;9(5):358. doi: 10.3390/pathogens9050358 (PMC7281544; doi:10.3390/pathogens9050358)
Supplement: Supplementary file 1 [file pathogens-09-00358-s001.zip › Supplementary material/Table S4.xlsx]

## Sheet: reads
Table S4: Taxonomy and average relative abundance of each OTU in 10 fish samples.
OTU number	OTU ID	Ps18259-5	Ps18258-2	Ps18291-1	Ps18299-3	Ps18306-5	Ps18432-2	Ps18446-5	Ps18623-1	Ps18700-4	Ps18316-3	domain	phylum	class	order	family	genus
1	AB012207.1.1299	2	0	0	0	0	0	0	0	0	0	D_0__Bacteria	D_1__Actinobacteria	D_2__Actinobacteria	D_3__Corynebacteriales	D_4__Corynebacteriaceae	D_5__Corynebacterium
2	AB016246.1.1533	49	0	5	0	2	5	0	4	0	103	D_0__Bacteria	D_1__Actinobacteria	D_2__Actinobacteria	D_3__Bifidobacteriales	D_4__Bifidobacteriaceae	D_5__Bifidobacterium
3	AB100003.1.1328	1153	1	2	3	15	1	2	11	6	22	D_0__Bacteria	D_1__Epsilonbacteraeota	D_2__Campylobacteria	D_3__Campylobacterales	D_4__Arcobacteraceae	D_5__Arcobacter
4	AB195905.1.1448	8	0	0	0	0	0	0	0	0	0	D_0__Bacteria	D_1__Actinobacteria	D_2__Actinobacteria	D_3__Propionibacteriales	D_4__Propionibacteriaceae	D_5__Propioniciclava
5	AB239483.1.1481	7	0	0	0	0	0	0	2	4	56	D_0__Bacteria	D_1__Proteobacteria	D_2__Gammaproteobacteria	D_3__Aeromonadales	D_4__Succinivibrionaceae	D_5__Ruminobacter
6	AB437361.1.1512	24	0	10	0	0	5	0	3	0	35	D_0__Bacteria	D_1__Actinobacteria	D_2__Actinobacteria	D_3__Bifidobacteriales	D_4__Bifidobacteriaceae	D_5__Bifidobacterium
7	AB518685.1.1337	0	0	0	0	0	0	0	6	0	0	D_0__Bacteria	D_1__Proteobacteria	D_2__Alphaproteobacteria	D_3__Rhizobiales	D_4__Beijerinckiaceae	D_5__Methylobacterium
8	AB704415.1.1375	0	0	2	0	0	0	0	0	0	0	D_0__Bacteria	D_1__Firmicutes	D_2__Bacilli	D_3__Bacillales	D_4__Staphylococcaceae	D_5__Staphylococcus
9	AB745040.1.1405	2	0	1	0	1	0	1	50	0	2	D_0__Bacteria	D_1__Proteobacteria	D_2__Alphaproteobacteria	D_3__Sphingomonadales	D_4__Sphingomonadaceae	D_5__Sphingomonas
10	AB806738.1.1440	2	0	0	0	0	0	0	0	0	0	D_0__Bacteria	D_1__Epsilonbacteraeota	D_2__Campylobacteria	D_3__Campylobacterales	D_4__Arcobacteraceae	D_5__Arcobacter
11	AB821157.1.1450	3	0	7	0	0	1	0	13	0	16	D_0__Bacteria	D_1__Proteobacteria	D_2__Alphaproteobacteria	D_3__Rhizobiales	D_4__Xanthobacteraceae	D_5__Bradyrhizobium
12	AB853909.1.1462	0	0	0	0	0	0	0	0	0	17	D_0__Bacteria	D_1__Firmicutes	D_2__Clostridia	D_3__Clostridiales	D_4__Christensenellaceae	D_5__Christensenellaceae R-7 group
13	ADET01000004.313.1851	0	0	4	0	0	0	1	10	0	0	D_0__Bacteria	D_1__Actinobacteria	D_2__Actinobacteria	D_3__Bifidobacteriales	D_4__Bifidobacteriaceae	D_5__Gardnerella
14	AF097791.1.1411	0	0	0	0	0	0	0	0	0	3	D_0__Bacteria	D_1__Proteobacteria	D_2__Alphaproteobacteria	D_3__Rhizobiales	D_4__Rhizobiales Incertae Sedis	D_5__Phreatobacter
15	AF125876.1.1529	11	0	0	2	0	0	4	1	0	2	D_0__Bacteria	D_1__Proteobacteria	D_2__Gammaproteobacteria	D_3__Betaproteobacteriales	D_4__Burkholderiaceae	D_5__Schlegelella
16	AF132881.1.1415	0	0	0	0	0	0	0	0	3	0	D_0__Bacteria	D_1__Proteobacteria	D_2__Gammaproteobacteria	D_3__Alteromonadales	D_4__Shewanellaceae	D_5__Shewanella
17	AF170747.1.1460	0	0	0	0	0	0	0	0	1	1	D_0__Bacteria	D_1__Proteobacteria	D_2__Gammaproteobacteria	D_3__Pseudomonadales	D_4__Moraxellaceae	D_5__Psychrobacter
18	AF280851.1.1530	67	11	69	4	5	8	2	40	2	78	D_0__Bacteria	D_1__Proteobacteria	D_2__Gammaproteobacteria	D_3__Betaproteobacteriales	D_4__Hydrogenophilaceae	D_5__Tepidiphilus
19	AF366042.1.1495	4	14	0	0	0	0	0	0	11	0	D_0__Bacteria	D_1__Proteobacteria	D_2__Gammaproteobacteria	D_3__Alteromonadales	D_4__Pseudoalteromonadaceae	D_5__Pseudoalteromonas
20	AF500080.1.1515	0	0	0	0	0	0	0	0	4	0	D_0__Bacteria	D_1__Proteobacteria	D_2__Gammaproteobacteria	D_3__Alteromonadales	D_4__Shewanellaceae	D_5__Shewanella
21	AF505725.1.1493	0	0	0	0	0	0	0	0	25	0	D_0__Bacteria	D_1__Proteobacteria	D_2__Gammaproteobacteria	D_3__Pseudomonadales	D_4__Moraxellaceae	D_5__Psychrobacter
22	AF530150.1.1390	0	0	0	0	4	0	0	0	0	0	D_0__Bacteria	D_1__Bacteroidetes	D_2__Bacteroidia	D_3__Flavobacteriales	D_4__Flavobacteriaceae	D_5__Tenacibaculum
23	AF539783.1.1518	2	0	0	0	0	0	0	0	0	0	D_0__Bacteria	D_1__Proteobacteria	D_2__Gammaproteobacteria	D_3__Vibrionales	D_4__Vibrionaceae	D_5__Vibrio
24	AGEC02000007.256432.257937	2	0	0	0	0	0	2	0	143	0	D_0__Bacteria	D_1__Bacteroidetes	D_2__Bacteroidia	D_3__Flavobacteriales	D_4__Flavobacteriaceae	D_5__Myroides
25	AHIS01000152.3968.5432	16	1	0	0	0	0	0	50	1	13	D_0__Bacteria	D_1__Proteobacteria	D_2__Alphaproteobacteria	D_3__Sphingomonadales	D_4__Sphingomonadaceae	D_5__Sphingomonas
26	AHYS01000004.275595.277141	120	32	2	3	11	0	0	14	0	73	D_0__Bacteria	D_1__Firmicutes	D_2__Bacilli	D_3__Lactobacillales	D_4__Enterococcaceae	D_5__Enterococcus
27	AJ131694.1.1378	18	0	7	2	0	0	0	2	1	36	D_0__Bacteria	D_1__Proteobacteria	D_2__Gammaproteobacteria	D_3__Betaproteobacteriales	D_4__Hydrogenophilaceae	D_5__Hydrogenophilus
28	AJ278880.1.1559	518	1	0	0	0	0	0	0	16	2	D_0__Bacteria	D_1__Proteobacteria	D_2__Gammaproteobacteria	D_3__Vibrionales	D_4__Vibrionaceae	D_5__Vibrio
29	AJ289108.1.1416	0	0	0	0	0	0	0	0	0	5	D_0__Bacteria	D_1__Proteobacteria	D_2__Alphaproteobacteria	D_3__Rhizobiales	D_4__Xanthobacteraceae	D_5__Rhodopseudomonas
30	AJ306792.1.1482	0	3	0	0	0	0	0	0	0	0	D_0__Bacteria	D_1__Chloroflexi	D_2__Anaerolineae	D_3__SJA-15	D_4__uncultured bacterium	D_5__uncultured bacterium
31	AJ414132.1.1550	3	0	0	0	0	0	0	0	16	1	D_0__Bacteria	D_1__Proteobacteria	D_2__Gammaproteobacteria	D_3__Vibrionales	D_4__Vibrionaceae	D_5__Vibrio
32	AJ437191.1.1493	29	0	0	0	0	0	0	0	0	0	D_0__Bacteria	D_1__Proteobacteria	D_2__Gammaproteobacteria	D_3__Vibrionales	D_4__Vibrionaceae	D_5__Vibrio
33	AJYP02000262.30.1586	1	0	0	0	0	0	0	0	11	0	D_0__Bacteria	D_1__Proteobacteria	D_2__Gammaproteobacteria	D_3__Vibrionales	D_4__Vibrionaceae	D_5__Vibrio
34	ALOE01000052.9.1492	3	0	0	0	0	0	0	0	7	0	D_0__Bacteria	D_1__Proteobacteria	D_2__Gammaproteobacteria	D_3__Alteromonadales	D_4__Moritellaceae	D_5__Moritella
35	AM085998.1.1256	3	0	0	0	0	0	0	0	0	6	D_0__Bacteria	D_1__Proteobacteria	D_2__Alphaproteobacteria	D_3__Rhizobiales	D_4__Xanthobacteraceae	D_5__Bradyrhizobium
36	AM111018.1.1491	0	0	0	0	0	0	0	0	4	0	D_0__Bacteria	D_1__Proteobacteria	D_2__Gammaproteobacteria	D_3__Alteromonadales	D_4__Pseudoalteromonadaceae	D_5__Pseudoalteromonas
37	AM111027.1.1500	0	0	0	0	0	0	0	1	1	0	D_0__Bacteria	D_1__Proteobacteria	D_2__Gammaproteobacteria	D_3__Alteromonadales	D_4__Pseudoalteromonadaceae	D_5__Pseudoalteromonas
38	AM111051.1.1528	0	0	1	0	0	0	1	1	10	1	D_0__Bacteria	D_1__Firmicutes	D_2__Bacilli	D_3__Lactobacillales	D_4__Carnobacteriaceae	D_5__Carnobacterium
39	AM111069.1.1545	2	0	0	0	0	0	0	0	2	0	D_0__Bacteria	D_1__Proteobacteria	D_2__Gammaproteobacteria	D_3__Alteromonadales	D_4__Shewanellaceae	D_5__Shewanella
40	AM162417.1.1466	0	0	10	0	0	0	0	0	0	0	D_0__Bacteria	D_1__Acidobacteria	D_2__Acidobacteriia	D_3__Acidobacteriales	D_4__uncultured	D_5__uncultured bacterium
41	AM396933.1.1523	0	0	0	0	0	0	0	0	9	0	D_0__Bacteria	D_1__Proteobacteria	D_2__Gammaproteobacteria	D_3__Pseudomonadales	D_4__Pseudomonadaceae	D_5__Pseudomonas
42	AM778456.1.1462	18886	6	7	15	22	6	11	41	288	119	D_0__Bacteria	D_1__Proteobacteria	D_2__Gammaproteobacteria	D_3__Vibrionales	D_4__Vibrionaceae	D_5__Vibrio
43	AM930280.1.1444	16	18	0	0	1	0	1	1	0	68	D_0__Bacteria	D_1__Proteobacteria	D_2__Alphaproteobacteria	D_3__Rhizobiales	D_4__Rhizobiaceae	D_5__Daeguia
44	AM930317.1.1477	10	0	0	0	18	7	0	1	0	0	D_0__Bacteria	D_1__Bacteroidetes	D_2__Bacteroidia	D_3__Flavobacteriales	D_4__Weeksellaceae	D_5__Moheibacter
45	ARCG01000072.3692.5227	0	0	0	0	0	0	0	0	0	11	D_0__Bacteria	D_1__Firmicutes	D_2__Bacilli	D_3__Lactobacillales	D_4__Streptococcaceae	D_5__Streptococcus
46	AUFS01000002.66646.68144	0	0	0	0	9	0	0	0	1	0	D_0__Bacteria	D_1__Fusobacteria	D_2__Fusobacteriia	D_3__Fusobacteriales	D_4__Fusobacteriaceae	D_5__Psychrilyobacter
47	AVGH01000035.38.1575	4	4	2	0	4	0	0	1	0	1	D_0__Bacteria	D_1__Firmicutes	D_2__Bacilli	D_3__Bacillales	D_4__Bacillaceae	D_5__Anoxybacillus
48	AWOL010267752.8576.10010	12	0	0	0	0	0	0	0	0	0	D_0__Bacteria	D_1__Cyanobacteria	D_2__Oxyphotobacteria	D_3__Chloroplast	D_4__Nicotiana otophora	D_5__Nicotiana otophora
49	AXWP01000011.83855.85379	5	0	0	0	0	0	0	1	0	0	D_0__Bacteria	D_1__Proteobacteria	D_2__Gammaproteobacteria	D_3__Alteromonadales	D_4__Psychromonadaceae	D_5__Psychromonas
50	AY177719.1.1431	2	0	0	0	0	0	0	0	1	0	D_0__Bacteria	D_1__Proteobacteria	D_2__Gammaproteobacteria	D_3__Vibrionales	D_4__Vibrionaceae	D_5__Vibrio
51	AY288912.1.1554	0	0	0	0	0	2	0	0	0	0	D_0__Bacteria	D_1__Firmicutes	D_2__Bacilli	D_3__Bacillales	D_4__Bacillaceae	D_5__Caldibacillus
52	AY292927.1.1543	4	0	0	0	0	0	0	0	0	0	D_0__Bacteria	D_1__Proteobacteria	D_2__Gammaproteobacteria	D_3__Vibrionales	D_4__Vibrionaceae	D_5__Vibrio
53	AY443042.1.1475	0	0	0	0	0	0	0	0	4	0	D_0__Bacteria	D_1__Proteobacteria	D_2__Gammaproteobacteria	D_3__Pseudomonadales	D_4__Moraxellaceae	D_5__Psychrobacter
54	AY538749.1.1536	723	0	0	1	0	0	0	2	3	6	D_0__Bacteria	D_1__Proteobacteria	D_2__Gammaproteobacteria	D_3__Vibrionales	D_4__Vibrionaceae	D_5__Photobacterium
55	AY548996.1.1312	45	0	1	0	1	0	0	0	0	6	D_0__Bacteria	D_1__Epsilonbacteraeota	D_2__Campylobacteria	D_3__Campylobacterales	D_4__Arcobacteraceae	D_5__Arcobacter
56	AY559411.1.1540	1	0	0	1	0	0	0	0	0	3	D_0__Bacteria	D_1__Proteobacteria	D_2__Gammaproteobacteria	D_3__Betaproteobacteriales	D_4__Hydrogenophilaceae	D_5__Hydrogenophilus
57	AY573039.1.1548	7	0	0	0	0	0	0	0	37	1	D_0__Bacteria	D_1__Proteobacteria	D_2__Gammaproteobacteria	D_3__Alteromonadales	D_4__Shewanellaceae	D_5__Shewanella
58	AY664275.1.1237	1	0	0	0	0	0	0	0	2	0	D_0__Bacteria	D_1__Proteobacteria	D_2__Gammaproteobacteria	D_3__Alteromonadales	D_4__Pseudoalteromonadaceae	D_5__Pseudoalteromonas
59	AY726937.1.1240	392	0	0	0	1	0	0	0	29	3	D_0__Bacteria	D_1__Proteobacteria	D_2__Gammaproteobacteria	D_3__Vibrionales	D_4__Vibrionaceae	D_5__Vibrio
60	AY911442.1.1257	0	0	0	0	0	0	0	0	0	2	D_0__Bacteria	D_1__Firmicutes	D_2__Clostridia	D_3__Clostridiales	D_4__Ruminococcaceae	D_5__Faecalibacterium
61	AY949859.1.1516	1	0	0	0	1	0	0	0	0	40	D_0__Bacteria	D_1__Firmicutes	D_2__Clostridia	D_3__Clostridiales	D_4__Ruminococcaceae	D_5__Clostridium sp. strain Z6
62	AY994315.1.1478	0	0	0	0	0	0	0	0	12	0	D_0__Bacteria	D_1__Proteobacteria	D_2__Alphaproteobacteria	D_3__Rhizobiales	D_4__Rhizobiaceae	D_5__Pseudochrobactrum
63	AYOE01013165.43024.44276	48	0	0	0	6	0	0	0	0	0	D_0__Bacteria	D_1__Cyanobacteria	D_2__Oxyphotobacteria	D_3__Chloroplast	D_4__Gossypium arboreum	D_5__Gossypium arboreum
64	AYWY01000007.130624.132186	0	0	0	0	0	0	0	4	0	0	D_0__Bacteria	D_1__Proteobacteria	D_2__Alphaproteobacteria	D_3__Rhizobiales	D_4__Rhizobiaceae	D_5__Mesorhizobium
65	AZUT01000049.95.1612	2	0	0	4	0	0	0	0	2	14	D_0__Bacteria	D_1__Proteobacteria	D_2__Gammaproteobacteria	D_3__Pseudomonadales	D_4__Pseudomonadaceae	D_5__Pseudomonas
66	BBPB01034033.4686.5951	2	0	0	0	0	0	0	0	0	0	D_0__Bacteria	D_1__Cyanobacteria	D_2__Oxyphotobacteria	D_3__Chloroplast	D_4__Humulus lupulus var. cordifolius	D_5__Humulus lupulus var. cordifolius
67	BX571660.336958.338437	0	0	0	0	0	0	0	0	0	2	D_0__Bacteria	D_1__Epsilonbacteraeota	D_2__Campylobacteria	D_3__Campylobacterales	D_4__Helicobacteraceae	D_5__Wolinella
68	CP000358.8902.10394	0	0	5	0	0	0	0	0	0	0	D_0__Bacteria	D_1__Deinococcus-Thermus	D_2__Deinococci	D_3__Deinococcales	D_4__Deinococcaceae	D_5__Deinococcus
69	CP001962.592399.595224	0	0	0	2	0	0	0	0	0	0	D_0__Bacteria	D_1__Deinococcus-Thermus	D_2__Deinococci	D_3__Thermales	D_4__Thermaceae	D_5__Thermus
70	CP004353.2380503.2382026	260	28	5	4	13	4	5	140	52	1886	D_0__Bacteria	D_1__Actinobacteria	D_2__Actinobacteria	D_3__Corynebacteriales	D_4__Corynebacteriaceae	D_5__Corynebacterium
71	CP007437.1564731.1566115	0	0	1	0	0	0	0	0	0	2	D_0__Bacteria	D_1__Actinobacteria	D_2__Actinobacteria	D_3__Micrococcales	D_4__Micrococcaceae	D_5__Micrococcus
72	CP007597.4112346.4113891	0	0	0	0	0	0	0	0	3	0	D_0__Bacteria	D_1__Proteobacteria	D_2__Gammaproteobacteria	D_3__Xanthomonadales	D_4__Xanthomonadaceae	D_5__Stenotrophomonas
73	CP010525.1943855.1945668	1	5	0	0	0	22	0	0	0	0	D_0__Bacteria	D_1__Firmicutes	D_2__Bacilli	D_3__Bacillales	D_4__Bacillaceae	D_5__Bacillus
74	CP012398.2591657.2593151	0	0	0	0	0	0	0	12	0	2	D_0__Bacteria	D_1__Proteobacteria	D_2__Alphaproteobacteria	D_3__Rhizobiales	D_4__Beijerinckiaceae	D_5__Chelatococcus
75	CP013671.1348004.1349527	0	0	0	0	30	1	0	0	15	6	D_0__Bacteria	D_1__Bacteroidetes	D_2__Bacteroidia	D_3__Flavobacteriales	D_4__Flavobacteriaceae	D_5__Tenacibaculum
76	CP013821.1744110.1745659	6	2	4	5	19	3	4	38	0	78	D_0__Bacteria	D_1__Proteobacteria	D_2__Gammaproteobacteria	D_3__Piscirickettsiales	D_4__Piscirickettsiaceae	D_5__Piscirickettsia
77	CP015435.3249966.3251508	31	0	70	24	9	3	15	0	0	52	D_0__Bacteria	D_1__Firmicutes	D_2__Bacilli	D_3__Bacillales	D_4__Bacillaceae	D_5__Anoxybacillus
78	CP017917.1311332.1312888	262	0	0	0	0	0	0	1	0	0	D_0__Bacteria	D_1__Proteobacteria	D_2__Gammaproteobacteria	D_3__Vibrionales	D_4__Vibrionaceae	D_5__Vibrio
79	CR933124.2.1358	2	0	0	0	0	0	0	0	0	1	D_0__Bacteria	D_1__Bacteroidetes	D_2__Bacteroidia	D_3__Bacteroidales	D_4__Dysgonomonadaceae	D_5__Proteiniphilum
80	CU914954.2.1384	0	0	0	0	0	0	2	0	0	0	D_0__Bacteria	D_1__Actinobacteria	D_2__Actinobacteria	D_3__Micrococcales	D_4__Micrococcaceae	D_5__Kocuria
81	CU917947.1.1334	1	4	0	0	0	0	0	0	0	1	D_0__Bacteria	D_1__Chloroflexi	D_2__Anaerolineae	D_3__Anaerolineales	D_4__Anaerolineaceae	D_5__Longilinea
82	CU919879.2.1365	0	0	0	0	0	0	0	0	0	4	D_0__Bacteria	D_1__Proteobacteria	D_2__Gammaproteobacteria	D_3__Xanthomonadales	D_4__Xanthomonadaceae	D_5__Thermomonas
83	CU921640.1.1340	0	0	0	0	0	0	0	5	0	0	D_0__Bacteria	D_1__Actinobacteria	D_2__Actinobacteria	D_3__Micrococcales	D_4__Microbacteriaceae	D_5__Microbacterium
84	CU922809.1.1336	0	1	0	0	0	0	0	1	0	0	D_0__Bacteria	D_1__Proteobacteria	D_2__Deltaproteobacteria	D_3__Syntrophobacterales	D_4__Syntrophobacteraceae	D_5__Syntrophobacter
85	CU923752.1.1327	0	0	0	0	0	2	0	0	0	0	D_0__Bacteria	D_1__Chloroflexi	D_2__Anaerolineae	D_3__Ardenticatenales	D_4__uncultured	D_5__uncultured bacterium
86	CU925029.1.1358	1	0	0	0	0	0	0	1	0	0	D_0__Bacteria	D_1__Proteobacteria	D_2__Gammaproteobacteria	D_3__Pseudomonadales	D_4__Pseudomonadaceae	D_5__Pseudomonas
87	CU926748.1.1304	0	0	0	0	0	0	0	5	0	0	D_0__Bacteria	D_1__Proteobacteria	D_2__Alphaproteobacteria	D_3__Rhizobiales	D_4__Rhizobiaceae	D_5__Mesorhizobium
88	CU927535.1.1351	0	2	0	0	0	0	0	0	0	0	D_0__Bacteria	D_1__Proteobacteria	D_2__Gammaproteobacteria	D_3__Betaproteobacteriales	D_4__Burkholderiaceae	D_5__Ottowia
89	D14140.1.1375	0	0	0	0	0	0	0	0	0	13	D_0__Bacteria	D_1__Firmicutes	D_2__Clostridia	D_3__Clostridiales	D_4__Family XI	D_5__Anaerococcus
90	DI107239.1.1357	0	0	0	0	0	0	0	0	0	18	D_0__Bacteria	D_1__Actinobacteria	D_2__Actinobacteria	D_3__Micrococcales	D_4__Microbacteriaceae	D_5__Lysinimonas
91	DQ065777.1.1502	0	0	0	0	0	2	0	0	0	0	D_0__Bacteria	D_1__Proteobacteria	D_2__Gammaproteobacteria	D_3__Betaproteobacteriales	D_4__Burkholderiaceae	D_5__Polaromonas
92	DQ125563.1.1466	0	0	0	0	0	0	0	2	13	0	D_0__Bacteria	D_1__Proteobacteria	D_2__Gammaproteobacteria	D_3__Pseudomonadales	D_4__Pseudomonadaceae	D_5__Pseudomonas
93	DQ168830.1.1448	0	0	0	0	0	0	0	0	1	3	D_0__Bacteria	D_1__Actinobacteria	D_2__Actinobacteria	D_3__Micrococcales	D_4__Microbacteriaceae	D_5__Pseudoclavibacter
94	DQ256489.1.1211	1	0	0	0	0	0	0	13	0	1	D_0__Bacteria	D_1__Proteobacteria	D_2__Gammaproteobacteria	D_3__Betaproteobacteriales	D_4__Burkholderiaceae	D_5__Variovorax
95	DQ310706.1.1327	0	0	0	0	0	0	0	3	0	0	D_0__Bacteria	D_1__Proteobacteria	D_2__Alphaproteobacteria	D_3__Rhizobiales	D_4__Rhizobiaceae	D_5__Mesorhizobium
96	DQ317672.1.1433	8	0	0	0	0	1	0	0	90	2	D_0__Bacteria	D_1__Proteobacteria	D_2__Gammaproteobacteria	D_3__Vibrionales	D_4__Vibrionaceae	D_5__Photobacterium
97	DQ395455.1.1506	4	0	0	0	0	0	0	0	10	0	D_0__Bacteria	D_1__Proteobacteria	D_2__Gammaproteobacteria	D_3__Alteromonadales	D_4__Moritellaceae	D_5__Moritella
98	DQ492708.1.1352	35	18	1	6	0	1	0	4	146	8	D_0__Bacteria	D_1__Proteobacteria	D_2__Gammaproteobacteria	D_3__Alteromonadales	D_4__Pseudoalteromonadaceae	D_5__Pseudoalteromonas
99	DQ493433.1.1449	2	0	0	0	0	0	0	42	0	0	D_0__Bacteria	D_1__Proteobacteria	D_2__Alphaproteobacteria	D_3__Caulobacterales	D_4__Caulobacteraceae	D_5__uncultured
100	DQ497759.1.1305	0	0	0	0	0	0	0	1	0	4	D_0__Bacteria	D_1__Proteobacteria	D_2__Alphaproteobacteria	D_3__Sphingomonadales	D_4__Sphingomonadaceae	D_5__Sphingomonas
101	DQ532236.1.1432	0	0	0	0	0	1	0	1	27	1	D_0__Bacteria	D_1__Proteobacteria	D_2__Alphaproteobacteria	D_3__Rhodobacterales	D_4__Rhodobacteraceae	D_5__Rubellimicrobium
102	DQ676416.1.1356	0	10	0	1	0	0	0	0	0	1	D_0__Bacteria	D_1__Proteobacteria	D_2__Alphaproteobacteria	D_3__Rhodobacterales	D_4__Rhodobacteraceae	D_5__Rhodobacter
103	DQ842536.1.1471	1	0	0	1	0	0	0	6	1	0	D_0__Bacteria	D_1__Proteobacteria	D_2__Alphaproteobacteria	D_3__Rhizobiales	D_4__Rhizobiaceae	D_5__Ochrobactrum
104	DQ856554.1.1508	0	0	0	0	0	0	0	0	3	0	D_0__Bacteria	D_1__Proteobacteria	D_2__Gammaproteobacteria	D_3__Vibrionales	D_4__Vibrionaceae	D_5__Vibrio
105	DQ860054.1.1521	0	0	0	0	0	0	0	0	6	0	D_0__Bacteria	D_1__Firmicutes	D_2__Bacilli	D_3__Lactobacillales	D_4__Enterococcaceae	D_5__Vagococcus
106	DQ923438.1.1514	8	0	0	0	0	0	0	0	7	0	D_0__Bacteria	D_1__Proteobacteria	D_2__Gammaproteobacteria	D_3__Vibrionales	D_4__Vibrionaceae	D_5__Vibrio
107	DQ978993.1.1516	144	0	0	0	0	0	0	0	0	0	D_0__Bacteria	D_1__Proteobacteria	D_2__Gammaproteobacteria	D_3__Vibrionales	D_4__Vibrionaceae	D_5__Vibrio
108	EF026154.1.1200	0	0	0	0	0	0	0	5	2	0	D_0__Bacteria	D_1__Proteobacteria	D_2__Gammaproteobacteria	D_3__Pseudomonadales	D_4__Pseudomonadaceae	D_5__Pseudomonas
109	EF067908.1.1467	2	0	0	0	0	0	0	0	0	0	D_0__Bacteria	D_1__Proteobacteria	D_2__Gammaproteobacteria	D_3__Alteromonadales	D_4__Colwelliaceae	D_5__Colwellia
110	EF382666.1.1481	0	0	0	0	0	0	0	2	0	0	D_0__Bacteria	D_1__Proteobacteria	D_2__Alphaproteobacteria	D_3__Rhizobiales	D_4__Labraceae	D_5__Labrys
111	EF429006.1.1455	6	1	0	0	0	0	0	0	0	0	D_0__Bacteria	D_1__Proteobacteria	D_2__Gammaproteobacteria	D_3__Pseudomonadales	D_4__Moraxellaceae	D_5__Acinetobacter
112	EF464630.1.1393	2	0	15	0	0	0	0	0	0	0	D_0__Bacteria	D_1__Proteobacteria	D_2__Gammaproteobacteria	D_3__Pseudomonadales	D_4__Moraxellaceae	D_5__Acinetobacter
113	EF509830.1.1419	0	0	0	0	0	0	2	0	0	0	D_0__Bacteria	D_1__Proteobacteria	D_2__Gammaproteobacteria	D_3__Pseudomonadales	D_4__Moraxellaceae	D_5__Acinetobacter
114	EF515584.1.1401	29	1	0	1	1	1	0	1	19	179	D_0__Bacteria	D_1__Bacteroidetes	D_2__Bacteroidia	D_3__Bacteroidales	D_4__Prevotellaceae	D_5__Prevotella 7
115	EF515599.1.1400	2	0	0	0	0	0	0	0	0	0	D_0__Bacteria	D_1__Bacteroidetes	D_2__Bacteroidia	D_3__Bacteroidales	D_4__Prevotellaceae	D_5__Prevotella 7
116	EF515700.1.1413	2	0	0	0	0	0	0	1	0	3	D_0__Bacteria	D_1__Acidobacteria	D_2__Aminicenantia	D_3__Aminicenantales	D_4__uncultured bacterium	D_5__uncultured bacterium
117	EF584089.1.1467	2	0	0	0	0	0	0	0	0	0	D_0__Bacteria	D_1__Proteobacteria	D_2__Gammaproteobacteria	D_3__Vibrionales	D_4__Vibrionaceae	D_5__Vibrio
118	EF600581.1.1381	292	24	971	110	187	29	52	26	5	241	D_0__Bacteria	D_1__Firmicutes	D_2__Bacilli	D_3__Bacillales	D_4__Bacillaceae	D_5__Anoxybacillus
119	EF600592.1.1339	0	0	0	0	0	0	0	1	0	6	D_0__Bacteria	D_1__Proteobacteria	D_2__Alphaproteobacteria	D_3__Caulobacterales	D_4__Caulobacteraceae	D_5__Brevundimonas
120	EF648100.1.1506	2	0	0	2	0	0	0	5	1	7	D_0__Bacteria	D_1__Proteobacteria	D_2__Gammaproteobacteria	D_3__Betaproteobacteriales	D_4__Burkholderiaceae	D_5__Tepidimonas
121	EF688243.1.1418	41	3	1	0	0	0	0	9	1	37	D_0__Bacteria	D_1__Actinobacteria	D_2__Actinobacteria	D_3__Micrococcales	D_4__Bogoriellaceae	D_5__Georgenia
122	EU050947.1.1389	1	0	0	0	0	0	0	0	4	1	D_0__Bacteria	D_1__Epsilonbacteraeota	D_2__Campylobacteria	D_3__Campylobacterales	D_4__Arcobacteraceae	D_5__Arcobacter
123	EU073965.1.1482	0	0	0	0	0	0	6	0	0	0	D_0__Bacteria	D_1__Actinobacteria	D_2__Actinobacteria	D_3__Micrococcales	D_4__Micrococcaceae	D_5__Kocuria
124	EU133348.1.1319	0	0	0	0	0	0	0	3	0	0	D_0__Bacteria	D_1__Proteobacteria	D_2__Alphaproteobacteria	D_3__Sphingomonadales	D_4__Sphingomonadaceae	D_5__Novosphingobium
125	EU133530.1.1320	0	0	0	0	0	0	1	2	0	0	D_0__Bacteria	D_1__Proteobacteria	D_2__Alphaproteobacteria	D_3__Sphingomonadales	D_4__Sphingomonadaceae	D_5__Sphingomonas
126	EU134637.1.1380	0	0	0	0	1	18	0	0	0	0	D_0__Bacteria	D_1__Firmicutes	D_2__Bacilli	D_3__Bacillales	D_4__Bacillaceae	D_5__Bacillus
127	EU196769.1.1200	0	0	0	0	0	0	0	17	4	0	D_0__Bacteria	D_1__Proteobacteria	D_2__Gammaproteobacteria	D_3__Pseudomonadales	D_4__Pseudomonadaceae	D_5__Pseudomonas
128	EU333879.1.1464	0	0	0	0	0	0	0	1	2	0	D_0__Bacteria	D_1__Actinobacteria	D_2__Actinobacteria	D_3__Micrococcales	D_4__Brevibacteriaceae	D_5__Brevibacterium
129	EU409846.1.1528	0	0	0	0	0	0	0	0	5	0	D_0__Bacteria	D_1__Proteobacteria	D_2__Gammaproteobacteria	D_3__Pseudomonadales	D_4__Pseudomonadaceae	D_5__Pseudomonas
130	EU459218.1.1372	0	0	0	0	0	0	0	0	0	4	D_0__Bacteria	D_1__Firmicutes	D_2__Clostridia	D_3__Clostridiales	D_4__Clostridiaceae 1	D_5__Clostridium sensu stricto 1
131	EU459256.1.1373	0	0	0	0	0	0	0	0	0	13	D_0__Bacteria	D_1__Firmicutes	D_2__Clostridia	D_3__Clostridiales	D_4__Clostridiaceae 1	D_5__Clostridium sensu stricto 1
132	EU459393.1.1420	567	204	6	12	50	2	5	109	1	399	D_0__Bacteria	D_1__Firmicutes	D_2__Bacilli	D_3__Lactobacillales	D_4__Enterococcaceae	D_5__Enterococcus
133	EU460387.1.1402	0	0	0	0	0	0	0	2	20	1	D_0__Bacteria	D_1__Proteobacteria	D_2__Gammaproteobacteria	D_3__Pseudomonadales	D_4__Pseudomonadaceae	D_5__Pseudomonas
134	EU465025.1.1403	0	0	0	0	0	0	0	0	2	0	D_0__Bacteria	D_1__Proteobacteria	D_2__Gammaproteobacteria	D_3__Xanthomonadales	D_4__Xanthomonadaceae	D_5__Stenotrophomonas
135	EU467698.1.1353	1	0	0	0	0	0	0	0	0	2	D_0__Bacteria	D_1__Firmicutes	D_2__Clostridia	D_3__Clostridiales	D_4__Clostridiaceae 1	D_5__Clostridium sensu stricto 1
136	EU512011.1.1361	0	0	0	0	0	0	0	0	6	1	D_0__Bacteria	D_1__Proteobacteria	D_2__Gammaproteobacteria	D_3__Pseudomonadales	D_4__Pseudomonadaceae	D_5__Pseudomonas
137	EU538190.1.1396	0	0	0	0	0	0	0	0	3	0	D_0__Bacteria	D_1__Proteobacteria	D_2__Gammaproteobacteria	D_3__Pseudomonadales	D_4__Pseudomonadaceae	D_5__Pseudomonas
138	EU547451.1.1543	0	0	0	0	0	0	0	0	2	0	D_0__Bacteria	D_1__Proteobacteria	D_2__Gammaproteobacteria	D_3__Pseudomonadales	D_4__Pseudomonadaceae	D_5__Pseudomonas
139	EU617774.1.1504	8	0	0	0	0	0	0	0	0	0	D_0__Bacteria	D_1__Proteobacteria	D_2__Gammaproteobacteria	D_3__Alteromonadales	D_4__Colwelliaceae	D_5__Colwellia
140	EU695211.1.1413	0	0	0	0	0	0	0	0	6	1	D_0__Bacteria	D_1__Proteobacteria	D_2__Gammaproteobacteria	D_3__Pseudomonadales	D_4__Pseudomonadaceae	D_5__Pseudomonas
141	EU705634.1.1238	1	0	0	0	0	0	0	0	0	1	D_0__Bacteria	D_1__Proteobacteria	D_2__Gammaproteobacteria	D_3__Pseudomonadales	D_4__Moraxellaceae	D_5__Acinetobacter
142	EU705955.1.1211	0	0	0	0	0	0	0	0	3	1	D_0__Bacteria	D_1__Proteobacteria	D_2__Gammaproteobacteria	D_3__Xanthomonadales	D_4__Xanthomonadaceae	D_5__Stenotrophomonas
143	EU728759.1.1485	0	1	0	0	0	1	0	0	0	4	D_0__Bacteria	D_1__Actinobacteria	D_2__Actinobacteria	D_3__Bifidobacteriales	D_4__Bifidobacteriaceae	D_5__Bifidobacterium
144	EU735704.1.1490	1	0	0	0	0	0	0	0	5	0	D_0__Bacteria	D_1__Firmicutes	D_2__Clostridia	D_3__Clostridiales	D_4__Family XI	D_5__Anaerococcus
145	EU741166.1.1488	0	0	0	0	0	2	0	0	0	0	D_0__Bacteria	D_1__Actinobacteria	D_2__Actinobacteria	D_3__Pseudonocardiales	D_4__Pseudonocardiaceae	D_5__Saccharopolyspora
146	EU771719.1.1401	1	0	0	0	0	1	0	0	4	0	D_0__Bacteria	D_1__Proteobacteria	D_2__Gammaproteobacteria	D_3__Enterobacteriales	D_4__Enterobacteriaceae	D_5__Escherichia-Shigella
147	EU773945.1.1395	1	3	0	0	0	0	0	0	0	0	D_0__Bacteria	D_1__Proteobacteria	D_2__Gammaproteobacteria	D_3__Pseudomonadales	D_4__Moraxellaceae	D_5__Acinetobacter
148	EU776084.1.1376	0	0	8	0	0	0	0	0	0	0	D_0__Bacteria	D_1__Proteobacteria	D_2__Gammaproteobacteria	D_3__Pseudomonadales	D_4__Moraxellaceae	D_5__Acinetobacter
149	EU776282.1.1402	12	0	0	0	0	0	0	0	0	0	D_0__Bacteria	D_1__Proteobacteria	D_2__Gammaproteobacteria	D_3__Alteromonadales	D_4__Psychromonadaceae	D_5__Psychromonas
150	EU777029.1.1388	5	0	0	0	0	0	0	3	283	2	D_0__Bacteria	D_1__Bacteroidetes	D_2__Bacteroidia	D_3__Flavobacteriales	D_4__Flavobacteriaceae	D_5__Myroides
151	EU777822.1.1396	0	0	0	0	0	0	0	0	2	0	D_0__Bacteria	D_1__Proteobacteria	D_2__Gammaproteobacteria	D_3__Pseudomonadales	D_4__Pseudomonadaceae	D_5__Pseudomonas
152	EU862560.1.1488	1	0	0	0	0	0	0	1	19	0	D_0__Bacteria	D_1__Proteobacteria	D_2__Gammaproteobacteria	D_3__Pseudomonadales	D_4__Pseudomonadaceae	D_5__Pseudomonas
153	EU921465.1.1403	1	0	0	0	0	0	4	0	0	1	D_0__Bacteria	D_1__Proteobacteria	D_2__Gammaproteobacteria	D_3__Pseudomonadales	D_4__Moraxellaceae	D_5__Acinetobacter
154	EU935305.1.1534	0	0	0	0	17	0	0	0	0	1	D_0__Bacteria	D_1__Firmicutes	D_2__Bacilli	D_3__Bacillales	D_4__Bacillaceae	D_5__Bacillus
155	EU998999.1.1592	0	0	0	0	0	0	0	0	3	0	D_0__Bacteria	D_1__Bacteroidetes	D_2__Bacteroidia	D_3__Flavobacteriales	D_4__Flavobacteriaceae	D_5__Myroides
156	FCOY01000002.274549.276073	0	0	0	0	0	0	0	0	3	1	D_0__Bacteria	D_1__Proteobacteria	D_2__Gammaproteobacteria	D_3__Xanthomonadales	D_4__Xanthomonadaceae	D_5__SN8
157	FIZD01000007.756762.758284	0	0	0	0	0	0	0	0	2	1	D_0__Bacteria	D_1__Proteobacteria	D_2__Gammaproteobacteria	D_3__Enterobacteriales	D_4__Enterobacteriaceae	D_5__Providencia
158	FJ005062.1.1458	0	0	0	0	0	0	0	0	2	0	D_0__Bacteria	D_1__Proteobacteria	D_2__Gammaproteobacteria	D_3__Pseudomonadales	D_4__Pseudomonadaceae	D_5__Pseudomonas
159	FJ184323.1.1507	0	0	0	0	0	0	0	0	17	0	D_0__Bacteria	D_1__Proteobacteria	D_2__Gammaproteobacteria	D_3__Xanthomonadales	D_4__Xanthomonadaceae	D_5__Stenotrophomonas
160	FJ191975.1.1379	0	0	0	0	0	0	0	0	2	0	D_0__Bacteria	D_1__Proteobacteria	D_2__Alphaproteobacteria	D_3__Caulobacterales	D_4__Caulobacteraceae	D_5__Brevundimonas
161	FJ192548.1.1493	1	0	4	0	0	0	0	0	0	0	D_0__Bacteria	D_1__Proteobacteria	D_2__Gammaproteobacteria	D_3__Pseudomonadales	D_4__Moraxellaceae	D_5__Acinetobacter
162	FJ347714.1.1225	34	1	4	1	5	1	1	19	1411	30	D_0__Bacteria	D_1__Proteobacteria	D_2__Gammaproteobacteria	D_3__Pseudomonadales	D_4__Pseudomonadaceae	D_5__Pseudomonas
163	FJ425649.1.1440	0	0	0	0	2	0	0	0	0	0	D_0__Bacteria	D_1__Cyanobacteria	D_2__Oxyphotobacteria	D_3__Chloroplast	D_4__uncultured diatom	D_5__uncultured diatom
164	FJ456357.1.1558	0	0	0	0	0	0	0	0	2	0	D_0__Bacteria	D_1__Proteobacteria	D_2__Gammaproteobacteria	D_3__Vibrionales	D_4__Vibrionaceae	D_5__Photobacterium
165	FJ456659.1.1571	22	0	0	1	6	0	0	0	15	0	D_0__Bacteria	D_1__Proteobacteria	D_2__Gammaproteobacteria	D_3__Vibrionales	D_4__Vibrionaceae	D_5__Aliivibrio
166	FJ456786.1.1506	2	0	0	0	1	0	0	1	10	0	D_0__Bacteria	D_1__Proteobacteria	D_2__Gammaproteobacteria	D_3__Vibrionales	D_4__Vibrionaceae	D_5__Photobacterium
167	FJ456817.1.1474	32	0	0	0	0	0	0	1	0	0	D_0__Bacteria	D_1__Proteobacteria	D_2__Gammaproteobacteria	D_3__Vibrionales	D_4__Vibrionaceae	D_5__Aliivibrio
168	FJ664803.1.1414	0	0	0	0	2	0	0	0	0	0	D_0__Bacteria	D_1__Proteobacteria	D_2__Gammaproteobacteria	D_3__Cellvibrionales	D_4__Halieaceae	D_5__Luminiphilus
169	FJ710676.1.1484	1	8	0	0	0	0	0	24	0	4	D_0__Bacteria	D_1__Bacteroidetes	D_2__Bacteroidia	D_3__Chitinophagales	D_4__Saprospiraceae	D_5__OLB8
170	FJ717083.1.1513	0	0	0	0	12	0	0	0	0	0	D_0__Bacteria	D_1__Epsilonbacteraeota	D_2__Campylobacteria	D_3__Campylobacterales	D_4__Arcobacteraceae	D_5__Arcobacter
171	FJ802297.1.1227	1	8	0	0	0	0	0	2	0	0	D_0__Bacteria	D_1__Proteobacteria	D_2__Alphaproteobacteria	D_3__Rhizobiales	D_4__Xanthobacteraceae	D_5__Afipia
172	FJ825887.1.1469	3	2	0	0	0	0	0	1	1	1	D_0__Bacteria	D_1__Proteobacteria	D_2__Gammaproteobacteria	D_3__Pseudomonadales	D_4__Moraxellaceae	D_5__Acinetobacter
173	FJ889662.1.1510	4	0	1	0	0	0	0	0	42	3	D_0__Bacteria	D_1__Proteobacteria	D_2__Gammaproteobacteria	D_3__Alteromonadales	D_4__Moritellaceae	D_5__Moritella
174	FJ893788.1.1341	69	3	0	1	10	0	3	11	11	72	D_0__Bacteria	D_1__Actinobacteria	D_2__Actinobacteria	D_3__Micrococcales	D_4__Microbacteriaceae	D_5__uncultured bacterium
175	FJ893901.1.1352	1	0	0	0	1	0	0	0	32	0	D_0__Bacteria	D_1__Proteobacteria	D_2__Gammaproteobacteria	D_3__Pseudomonadales	D_4__Pseudomonadaceae	D_5__Pseudomonas
176	FJ893955.1.1362	1	0	0	0	0	0	0	0	5	0	D_0__Bacteria	D_1__Proteobacteria	D_2__Gammaproteobacteria	D_3__Pseudomonadales	D_4__Pseudomonadaceae	D_5__Pseudomonas
177	FJ893956.1.1343	1	0	0	0	0	0	0	1	34	3	D_0__Bacteria	D_1__Proteobacteria	D_2__Gammaproteobacteria	D_3__Pseudomonadales	D_4__Pseudomonadaceae	D_5__Pseudomonas
178	FJ893972.1.1360	0	0	0	0	0	0	0	1	2	0	D_0__Bacteria	D_1__Proteobacteria	D_2__Gammaproteobacteria	D_3__Pseudomonadales	D_4__Pseudomonadaceae	D_5__Pseudomonas
179	FJ894352.1.1366	1	0	0	0	0	0	0	1	14	0	D_0__Bacteria	D_1__Proteobacteria	D_2__Gammaproteobacteria	D_3__Pseudomonadales	D_4__Pseudomonadaceae	D_5__Pseudomonas
180	FJ894354.1.1351	1	0	1	0	0	0	0	0	14	0	D_0__Bacteria	D_1__Proteobacteria	D_2__Gammaproteobacteria	D_3__Pseudomonadales	D_4__Pseudomonadaceae	D_5__Pseudomonas
181	FJ894384.1.1364	0	0	0	0	0	0	0	0	3	0	D_0__Bacteria	D_1__Proteobacteria	D_2__Gammaproteobacteria	D_3__Pseudomonadales	D_4__Pseudomonadaceae	D_5__Pseudomonas
182	FJ894390.1.1310	1	0	0	0	0	0	0	0	2	0	D_0__Bacteria	D_1__Proteobacteria	D_2__Gammaproteobacteria	D_3__Pseudomonadales	D_4__Pseudomonadaceae	D_5__Pseudomonas
183	FJ894418.1.1362	0	0	0	0	0	0	0	0	3	0	D_0__Bacteria	D_1__Proteobacteria	D_2__Gammaproteobacteria	D_3__Pseudomonadales	D_4__Pseudomonadaceae	D_5__Pseudomonas
184	FJ894856.1.1361	2	0	0	0	0	0	0	0	23	1	D_0__Bacteria	D_1__Proteobacteria	D_2__Gammaproteobacteria	D_3__Pseudomonadales	D_4__Pseudomonadaceae	D_5__Pseudomonas
185	FJ901181.1.1404	12	0	3	3	0	0	0	0	0	13	D_0__Bacteria	D_1__Proteobacteria	D_2__Gammaproteobacteria	D_3__Betaproteobacteriales	D_4__Hydrogenophilaceae	D_5__Hydrogenophilus
186	FJ937903.1.1543	3	0	1	0	0	0	0	1	0	51	D_0__Bacteria	D_1__Firmicutes	D_2__Bacilli	D_3__Bacillales	D_4__Bacillaceae	D_5__Bacillus
187	FJ957793.1.1519	0	0	2	3	0	1	0	0	0	0	D_0__Bacteria	D_1__Firmicutes	D_2__Bacilli	D_3__Bacillales	D_4__Bacillaceae	D_5__Bacillus
188	FJ981654.1.1204	8	0	3	0	1	0	1	4	0	6	D_0__Bacteria	D_1__Firmicutes	D_2__Bacilli	D_3__Bacillales	D_4__Staphylococcaceae	D_5__Staphylococcus
189	FJ983028.1.1520	0	0	0	0	0	0	0	2	0	0	D_0__Bacteria	D_1__Actinobacteria	D_2__Actinobacteria	D_3__Actinomycetales	D_4__Actinomycetaceae	D_5__Actinomyces
190	FM994916.1.1462	1	0	0	8	0	0	0	1	0	0	D_0__Bacteria	D_1__Bacteroidetes	D_2__Ignavibacteria	D_3__Ignavibacteriales	D_4__Melioribacteraceae	D_5__IheB3-7
191	FN421903.1.1363	0	0	7	0	0	0	1	0	0	0	D_0__Bacteria	D_1__Proteobacteria	D_2__Alphaproteobacteria	D_3__Sphingomonadales	D_4__Sphingomonadaceae	D_5__Sphingomonas
192	FN563216.1.1451	4	3	0	1	0	0	0	0	0	2	D_0__Bacteria	D_1__Bacteroidetes	D_2__Bacteroidia	D_3__Bacteroidales	D_4__Dysgonomonadaceae	D_5__Proteiniphilum
193	FN563269.1.1467	0	0	0	0	0	0	0	0	10	0	D_0__Bacteria	D_1__Proteobacteria	D_2__Gammaproteobacteria	D_3__Pseudomonadales	D_4__Moraxellaceae	D_5__Acinetobacter
194	FN563284.1.1470	0	0	23	0	0	0	0	0	1	1	D_0__Bacteria	D_1__Firmicutes	D_2__Clostridia	D_3__Clostridiales	D_4__Lachnospiraceae	D_5__[Eubacterium] hallii group
195	FN563312.1.1450	48	26	0	5	11	1	1	0	3	9	D_0__Bacteria	D_1__Bacteroidetes	D_2__Bacteroidia	D_3__Bacteroidales	D_4__Dysgonomonadaceae	D_5__Proteiniphilum
196	FN667227.1.1487	0	2	0	0	0	0	0	0	0	0	D_0__Bacteria	D_1__Firmicutes	D_2__Bacilli	D_3__Bacillales	D_4__Thermoactinomycetaceae	D_5__Planifilum
197	FN667479.1.1478	14	13	2	0	6	15	0	4	0	2	D_0__Bacteria	D_1__Proteobacteria	D_2__Gammaproteobacteria	D_3__Xanthomonadales	D_4__Xanthomonadaceae	D_5__Luteimonas
198	FNDQ01000043.144.1665	0	0	0	0	0	0	0	1	23	0	D_0__Bacteria	D_1__Bacteroidetes	D_2__Bacteroidia	D_3__Flavobacteriales	D_4__Flavobacteriaceae	D_5__Myroides
199	FOEE01000030.63.1587	0	0	0	0	0	0	0	5	0	0	D_0__Bacteria	D_1__Actinobacteria	D_2__Actinobacteria	D_3__Frankiales	D_4__Geodermatophilaceae	D_5__Blastococcus
200	FPLL01001460.16.1477	7	0	0	0	0	0	0	0	0	0	D_0__Bacteria	D_1__Proteobacteria	D_2__Alphaproteobacteria	D_3__Caulobacterales	D_4__Caulobacteraceae	D_5__uncultured
201	FPLL01001986.16.1484	1	0	0	0	0	0	0	2	0	0	D_0__Bacteria	D_1__Proteobacteria	D_2__Alphaproteobacteria	D_3__Sphingomonadales	D_4__Sphingomonadaceae	D_5__Novosphingobium
202	FPLP01006554.11.1509	2	0	0	0	0	0	0	0	0	0	D_0__Bacteria	D_1__Bacteroidetes	D_2__Ignavibacteria	D_3__SJA-28	D_4__metagenome	D_5__metagenome
203	FPLS01016556.18.1484	3	0	0	0	0	0	0	0	0	0	D_0__Bacteria	D_1__Proteobacteria	D_2__Alphaproteobacteria	D_3__Sphingomonadales	D_4__Sphingomonadaceae	D_5__Novosphingobium
204	FPLS01022009.16.1481	0	0	0	0	0	0	0	1	0	3	D_0__Bacteria	D_1__Proteobacteria	D_2__Alphaproteobacteria	D_3__Rhizobiales	D_4__Xanthobacteraceae	D_5__Rhodoplanes
205	FPLS01022653.11.1487	0	0	0	0	0	0	0	2	0	0	D_0__Bacteria	D_1__Proteobacteria	D_2__Gammaproteobacteria	D_3__Betaproteobacteriales	D_4__Burkholderiaceae	D_5__Limnohabitans
206	FPLS01036208.1.1244	19	1	7	5	3	1	3	596	4	40	D_0__Bacteria	D_1__Proteobacteria	D_2__Gammaproteobacteria	D_3__Betaproteobacteriales	D_4__Burkholderiaceae	D_5__Acidovorax
207	FPLS01049074.12.1498	2	0	0	0	0	0	0	1	0	24	D_0__Bacteria	D_1__Cyanobacteria	D_2__Melainabacteria	D_3__Obscuribacterales	D_4__metagenome	D_5__metagenome
208	FQ658719.1.1351	7	0	0	0	0	0	0	0	0	1	D_0__Bacteria	D_1__Proteobacteria	D_2__Gammaproteobacteria	D_3__Betaproteobacteriales	D_4__Burkholderiaceae	D_5__Leptothrix
209	FR691514.1.1488	2	0	0	0	0	0	0	0	0	0	D_0__Bacteria	D_1__Bacteroidetes	D_2__Bacteroidia	D_3__Flavobacteriales	D_4__Weeksellaceae	D_5__Cloacibacterium
210	FR744842.1.1447	131	0	1	0	0	0	0	1	7	0	D_0__Bacteria	D_1__Proteobacteria	D_2__Gammaproteobacteria	D_3__Vibrionales	D_4__Vibrionaceae	D_5__Vibrio
211	FR853538.1.1512	0	0	0	0	0	0	0	0	11	0	D_0__Bacteria	D_1__Proteobacteria	D_2__Gammaproteobacteria	D_3__Alteromonadales	D_4__Shewanellaceae	D_5__Shewanella
212	FR863635.1.1393	116	24	459	40	98	127	22	19	2	151	D_0__Bacteria	D_1__Firmicutes	D_2__Bacilli	D_3__Bacillales	D_4__Bacillaceae	D_5__Bacillus
213	FTMR01000039.4144.5628	0	0	0	0	0	0	0	0	0	4	D_0__Bacteria	D_1__Proteobacteria	D_2__Alphaproteobacteria	D_3__Rhizobiales	D_4__Rhizobiaceae	D_5__Allorhizobium-Neorhizobium-Pararhizobium-Rhizobium
214	GBHJ01000202.568.1799	0	0	0	0	0	0	0	31	0	2	D_0__Bacteria	D_1__Proteobacteria	D_2__Alphaproteobacteria	D_3__Rickettsiales	D_4__Mitochondria	D_5__Withania somnifera
215	GCZP01012232.313.1692	0	0	0	0	0	0	0	0	2	0	D_0__Bacteria	D_1__Cyanobacteria	D_2__Oxyphotobacteria	D_3__Chloroplast	D_4__Bryum argenteum var. argenteum	D_5__Bryum argenteum var. argenteum
216	GDAH01001055.5510.6723	444	0	3	0	3	0	0	7	4	16	D_0__Bacteria	D_1__Cyanobacteria	D_2__Oxyphotobacteria	D_3__Chloroplast	D_4__Ammopiptanthus mongolicus	D_5__Ammopiptanthus mongolicus
217	GDHX01215805.4.1493	0	0	0	5	0	0	0	0	0	0	D_0__Bacteria	D_1__Proteobacteria	D_2__Gammaproteobacteria	D_3__Betaproteobacteriales	D_4__Burkholderiaceae	D_5__Rhizobacter
218	GEXP01032509.4517.5955	0	0	0	0	0	0	0	6	3	0	D_0__Bacteria	D_1__Cyanobacteria	D_2__Oxyphotobacteria	D_3__Chloroplast	D_4__Coffea arabica (coffee)	D_5__Coffea arabica (coffee)
219	GEYA01008838.5092.6377	0	0	0	0	0	0	0	3	0	0	D_0__Bacteria	D_1__Cyanobacteria	D_2__Oxyphotobacteria	D_3__Chloroplast	D_4__Salix integra	D_5__Salix integra
220	GQ067833.1.1345	2	0	0	0	0	5	0	0	7	50	D_0__Bacteria	D_1__Actinobacteria	D_2__Actinobacteria	D_3__Corynebacteriales	D_4__Corynebacteriaceae	D_5__Corynebacterium 1
221	GQ069636.1.1358	0	0	0	0	0	0	0	0	6	1	D_0__Bacteria	D_1__Proteobacteria	D_2__Gammaproteobacteria	D_3__Pseudomonadales	D_4__Moraxellaceae	D_5__Acinetobacter
222	GQ079892.1.1367	24	1	1	0	7	50	0	16	0	17	D_0__Bacteria	D_1__Firmicutes	D_2__Bacilli	D_3__Bacillales	D_4__Family X	D_5__Thermicanus
223	GQ098353.1.1306	0	0	0	0	0	0	0	0	0	20	D_0__Bacteria	D_1__Proteobacteria	D_2__Alphaproteobacteria	D_3__Sphingomonadales	D_4__Sphingomonadaceae	D_5__Sphingomonas
224	GQ134137.1.1401	0	0	0	0	0	0	0	0	0	4	D_0__Bacteria	D_1__Bacteroidetes	D_2__Bacteroidia	D_3__Bacteroidales	D_4__Marinifilaceae	D_5__uncultured
225	GQ135081.1.1362	0	0	0	0	0	0	0	4	0	1	D_0__Bacteria	D_1__Firmicutes	D_2__Bacilli	D_3__Lactobacillales	D_4__Carnobacteriaceae	D_5__Atopostipes
226	GQ135095.1.1366	1	0	0	0	1	3	0	78	0	2	D_0__Bacteria	D_1__Firmicutes	D_2__Clostridia	D_3__Clostridiales	D_4__Clostridiaceae 1	D_5__Clostridium sensu stricto 1
227	GQ263520.1.1439	0	0	0	0	0	0	0	0	0	10	D_0__Bacteria	D_1__Acidobacteria	D_2__Acidobacteriia	D_3__Acidobacteriales	D_4__Acidobacteriaceae (Subgroup 1)	D_5__Acidipila
228	GQ264171.1.1442	0	0	6	0	0	0	0	1	0	0	D_0__Bacteria	D_1__Acidobacteria	D_2__Blastocatellia (Subgroup 4)	D_3__Blastocatellales	D_4__Blastocatellaceae	D_5__uncultured
229	GQ267972.1.1461	0	0	0	0	0	0	0	1	2	0	D_0__Bacteria	D_1__Proteobacteria	D_2__Gammaproteobacteria	D_3__Pseudomonadales	D_4__Pseudomonadaceae	D_5__Pseudomonas
230	GQ340249.1.1387	0	0	8	0	0	0	0	0	0	0	D_0__Bacteria	D_1__Proteobacteria	D_2__Gammaproteobacteria	D_3__Betaproteobacteriales	D_4__Burkholderiaceae	D_5__Noviherbaspirillum
231	GQ357014.1.1479	21	0	0	0	0	0	0	0	0	0	D_0__Bacteria	D_1__Epsilonbacteraeota	D_2__Campylobacteria	D_3__Campylobacterales	D_4__Arcobacteraceae	D_5__Arcobacter
232	GQ385284.1.1439	0	0	4	0	0	0	0	0	0	0	D_0__Bacteria	D_1__Proteobacteria	D_2__Alphaproteobacteria	D_3__Sphingomonadales	D_4__Sphingomonadaceae	D_5__Sphingomonas
233	GQ448226.1.1394	0	0	0	0	0	0	0	2	16	0	D_0__Bacteria	D_1__Proteobacteria	D_2__Gammaproteobacteria	D_3__Pseudomonadales	D_4__Moraxellaceae	D_5__Psychrobacter
234	GQ448866.1.1384	1	0	0	0	0	0	0	1	3	0	D_0__Bacteria	D_1__Proteobacteria	D_2__Gammaproteobacteria	D_3__Pseudomonadales	D_4__Moraxellaceae	D_5__Psychrobacter
235	GQ458218.1.1509	0	0	0	0	0	0	0	0	0	35	D_0__Bacteria	D_1__Bacteroidetes	D_2__Bacteroidia	D_3__Bacteroidales	D_4__Prevotellaceae	D_5__Prevotella 7
236	GQ472779.1.1450	11	0	2	0	0	0	1	10	0	0	D_0__Bacteria	D_1__Proteobacteria	D_2__Alphaproteobacteria	D_3__Sphingomonadales	D_4__Sphingomonadaceae	D_5__Novosphingobium
237	GQ472936.1.1228	0	0	0	0	0	0	2	0	0	1	D_0__Bacteria	D_1__Proteobacteria	D_2__Alphaproteobacteria	D_3__Rhizobiales	D_4__Rhizobiaceae	D_5__Allorhizobium-Neorhizobium-Pararhizobium-Rhizobium
238	GQ472950.1.1239	12	0	127	0	1	0	0	4	14	4	D_0__Bacteria	D_1__Proteobacteria	D_2__Gammaproteobacteria	D_3__Pseudomonadales	D_4__Moraxellaceae	D_5__Acinetobacter
239	GQ493097.1.1326	0	3	0	0	0	0	0	0	0	0	D_0__Bacteria	D_1__Actinobacteria	D_2__Actinobacteria	D_3__Bifidobacteriales	D_4__Bifidobacteriaceae	D_5__Bifidobacterium
240	GU179616.1.1393	1	0	0	0	0	0	0	0	14	0	D_0__Bacteria	D_1__Proteobacteria	D_2__Gammaproteobacteria	D_3__Pseudomonadales	D_4__Pseudomonadaceae	D_5__Pseudomonas
241	GU247457.1.1249	0	0	2	0	0	0	0	0	0	0	D_0__Bacteria	D_1__Proteobacteria	D_2__Gammaproteobacteria	D_3__Pseudomonadales	D_4__Moraxellaceae	D_5__Acinetobacter
242	GU294847.1.1217	0	0	4	0	0	0	0	0	1	0	D_0__Bacteria	D_1__Proteobacteria	D_2__Gammaproteobacteria	D_3__Pseudomonadales	D_4__Moraxellaceae	D_5__Acinetobacter
243	GU305825.1.1475	0	0	0	0	0	0	0	0	0	15	D_0__Bacteria	D_1__Armatimonadetes	D_2__Fimbriimonadia	D_3__Fimbriimonadales	D_4__Fimbriimonadaceae	D_5__uncultured bacterium
244	GU356164.1.1403	0	0	0	0	0	0	0	0	2	0	D_0__Bacteria	D_1__Proteobacteria	D_2__Gammaproteobacteria	D_3__Pseudomonadales	D_4__Moraxellaceae	D_5__Acinetobacter
245	GU356277.1.1382	0	0	0	0	0	0	0	0	3	0	D_0__Bacteria	D_1__Proteobacteria	D_2__Gammaproteobacteria	D_3__Pseudomonadales	D_4__Moraxellaceae	D_5__Acinetobacter
246	GU356392.1.1407	1	0	1	0	0	0	0	0	0	0	D_0__Bacteria	D_1__Proteobacteria	D_2__Gammaproteobacteria	D_3__Pseudomonadales	D_4__Moraxellaceae	D_5__Acinetobacter
247	GU454963.1.1489	0	0	0	0	4	0	0	1	0	0	D_0__Bacteria	D_1__Proteobacteria	D_2__Gammaproteobacteria	D_3__Run-SP154	D_4__uncultured bacterium	D_5__uncultured bacterium
248	GU553830.1.1457	4	0	0	0	0	0	0	0	0	1	D_0__Bacteria	D_1__Proteobacteria	D_2__Gammaproteobacteria	D_3__Vibrionales	D_4__Vibrionaceae	D_5__Photobacterium
249	GU731255.1.1403	2	1	0	0	0	0	0	0	2	0	D_0__Bacteria	D_1__Proteobacteria	D_2__Gammaproteobacteria	D_3__Xanthomonadales	D_4__Rhodanobacteraceae	D_5__Dokdonella
250	GU731299.1.1390	1	0	0	0	3	0	0	1	4	6	D_0__Bacteria	D_1__Proteobacteria	D_2__Gammaproteobacteria	D_3__Betaproteobacteriales	D_4__Burkholderiaceae	D_5__Delftia
251	GU940672.1.1378	4	0	0	0	0	0	0	36	1	1	D_0__Bacteria	D_1__Proteobacteria	D_2__Gammaproteobacteria	D_3__Betaproteobacteriales	D_4__Burkholderiaceae	D_5__Burkholderia-Caballeronia-Paraburkholderia
252	GU983312.1.1371	7	0	0	0	0	1	0	0	0	0	D_0__Bacteria	D_1__Proteobacteria	D_2__Alphaproteobacteria	D_3__Caulobacterales	D_4__Caulobacteraceae	D_5__uncultured
253	HAAC01027432.1.1206	0	0	0	0	0	0	0	0	0	3	D_0__Bacteria	D_1__Proteobacteria	D_2__Gammaproteobacteria	D_3__Pseudomonadales	D_4__Moraxellaceae	D_5__Enhydrobacter
254	HE576012.1.1501	2	0	0	0	0	0	0	0	5	0	D_0__Bacteria	D_1__Proteobacteria	D_2__Gammaproteobacteria	D_3__Enterobacteriales	D_4__Enterobacteriaceae	D_5__Serratia
255	HE582620.1.1308	6	0	0	0	0	1	0	0	2	0	D_0__Bacteria	D_1__Proteobacteria	D_2__Gammaproteobacteria	D_3__Enterobacteriales	D_4__Enterobacteriaceae	D_5__Escherichia-Shigella
256	HE589822.1.1405	1	0	0	0	0	0	1	0	0	1	D_0__Bacteria	D_1__Proteobacteria	D_2__Alphaproteobacteria	D_3__Rhizobiales	D_4__Rhizobiaceae	D_5__Allorhizobium-Neorhizobium-Pararhizobium-Rhizobium
257	HE604099.1.1503	1	0	20	0	12	1	0	0	0	0	D_0__Bacteria	D_1__Firmicutes	D_2__Clostridia	D_3__Clostridiales	D_4__Clostridiaceae 1	D_5__Fonticella
258	HE795135.1.1534	1365	0	1	0	2	0	2	2	5	5	D_0__Bacteria	D_1__Proteobacteria	D_2__Gammaproteobacteria	D_3__Vibrionales	D_4__Vibrionaceae	D_5__Vibrio
259	HF570063.1.1458	0	0	1	0	0	0	1	0	0	0	D_0__Bacteria	D_1__Proteobacteria	D_2__Alphaproteobacteria	D_3__Caulobacterales	D_4__Caulobacteraceae	D_5__Brevundimonas
260	HF913576.1.1211	5	0	1	0	0	0	1	0	79	3	D_0__Bacteria	D_1__Proteobacteria	D_2__Gammaproteobacteria	D_3__Pseudomonadales	D_4__Pseudomonadaceae	D_5__Pseudomonas
261	HG792155.1.1576	16	0	0	0	0	0	0	0	0	0	D_0__Bacteria	D_1__Proteobacteria	D_2__Gammaproteobacteria	D_3__Vibrionales	D_4__Vibrionaceae	D_5__Vibrio
262	HK693509.1.1531	41	9	207	11	36	71	9	5	1	72	D_0__Bacteria	D_1__Firmicutes	D_2__Bacilli	D_3__Bacillales	D_4__Bacillaceae	D_5__Bacillus
263	HM100166.1.1269	32	0	0	0	0	0	0	1	1	0	D_0__Bacteria	D_1__Proteobacteria	D_2__Gammaproteobacteria	D_3__Vibrionales	D_4__Vibrionaceae	D_5__Vibrio
264	HM184953.1.1503	0	0	0	0	0	0	0	1	0	6	D_0__Bacteria	D_1__Bacteroidetes	D_2__Ignavibacteria	D_3__Ignavibacteriales	D_4__Melioribacteraceae	D_5__IheB3-7
265	HM240880.1.1308	8	0	0	0	0	0	0	0	0	1	D_0__Bacteria	D_1__Proteobacteria	D_2__Alphaproteobacteria	D_3__Sphingomonadales	D_4__Sphingomonadaceae	D_5__Sphingoaurantiacus
266	HM287938.1.1376	0	0	0	0	0	0	0	2	0	0	D_0__Bacteria	D_1__Firmicutes	D_2__Bacilli	D_3__Bacillales	D_4__Staphylococcaceae	D_5__Staphylococcus
267	HM299666.1.1333	0	0	0	0	0	0	11	0	0	0	D_0__Bacteria	D_1__Actinobacteria	D_2__Actinobacteria	D_3__Corynebacteriales	D_4__Mycobacteriaceae	D_5__Mycobacterium
268	HM309996.1.1336	0	0	1	0	1	0	0	1	6	0	D_0__Bacteria	D_1__Firmicutes	D_2__Clostridia	D_3__Clostridiales	D_4__Ruminococcaceae	D_5__Ethanoligenens
269	HM480190.1.1445	1	0	1	0	1	0	0	0	0	4	D_0__Bacteria	D_1__Proteobacteria	D_2__Alphaproteobacteria	D_3__Sphingomonadales	D_4__Sphingomonadaceae	D_5__Novosphingobium
270	HM538369.1.1219	2	0	0	0	0	0	0	0	2	0	D_0__Bacteria	D_1__Proteobacteria	D_2__Gammaproteobacteria	D_3__Alteromonadales	D_4__Pseudoalteromonadaceae	D_5__Pseudoalteromonas
271	HM565038.1.1389	0	0	2	0	0	0	0	0	0	0	D_0__Bacteria	D_1__Proteobacteria	D_2__Gammaproteobacteria	D_3__Betaproteobacteriales	D_4__Burkholderiaceae	D_5__Noviherbaspirillum
272	HO777222.47.1380	9	0	0	0	0	0	0	16	0	0	D_0__Bacteria	D_1__Cyanobacteria	D_2__Oxyphotobacteria	D_3__Chloroplast	D_4__Phaseolus acutifolius (tepary bean)	D_5__Phaseolus acutifolius (tepary bean)
273	HQ118315.1.1435	1	0	0	0	0	0	3	0	0	0	D_0__Bacteria	D_1__Proteobacteria	D_2__Alphaproteobacteria	D_3__Sphingomonadales	D_4__Sphingomonadaceae	D_5__Sphingomonas
274	HQ143329.1.1485	0	0	4	0	0	0	0	0	0	0	D_0__Bacteria	D_1__Actinobacteria	D_2__Actinobacteria	D_3__Kineosporiales	D_4__Kineosporiaceae	D_5__Kineococcus
275	HQ225198.1.1503	0	0	0	0	0	0	0	0	11	0	D_0__Bacteria	D_1__Proteobacteria	D_2__Gammaproteobacteria	D_3__Alteromonadales	D_4__Colwelliaceae	D_5__Colwellia
276	HQ538695.1.1451	8	0	4	0	1	5	4	8	1	32	D_0__Bacteria	D_1__Proteobacteria	D_2__Alphaproteobacteria	D_3__Caulobacterales	D_4__Caulobacteraceae	D_5__Caulobacter
277	HQ591435.1.1201	0	0	0	0	0	0	0	3	2	0	D_0__Bacteria	D_1__Proteobacteria	D_2__Gammaproteobacteria	D_3__Pseudomonadales	D_4__Pseudomonadaceae	D_5__Pseudomonas
278	HQ674470.1.1486	0	0	0	0	0	0	0	0	6	1	D_0__Bacteria	D_1__Proteobacteria	D_2__Gammaproteobacteria	D_3__Alteromonadales	D_4__Pseudoalteromonadaceae	D_5__Pseudoalteromonas
279	HQ674913.1.1479	0	0	0	0	0	0	0	0	3	10	D_0__Bacteria	D_1__Planctomycetes	D_2__Planctomycetacia	D_3__Isosphaerales	D_4__Isosphaeraceae	D_5__Singulisphaera
280	HQ743497.1.1469	11	16	1	1	8	4	0	25	1	3	D_0__Bacteria	D_1__Firmicutes	D_2__Bacilli	D_3__Bacillales	D_4__Bacillaceae	D_5__Anoxybacillus
281	HQ754401.1.1411	0	0	1	0	0	0	0	0	0	2	D_0__Bacteria	D_1__Firmicutes	D_2__Bacilli	D_3__Bacillales	D_4__Staphylococcaceae	D_5__Staphylococcus
282	HQ763953.1.1440	0	2	0	0	0	0	0	0	0	0	D_0__Bacteria	D_1__Firmicutes	D_2__Bacilli	D_3__Bacillales	D_4__Bacillaceae	D_5__Geobacillus
283	HQ765273.1.1462	24	27	2	0	4	2	0	31	0	5	D_0__Bacteria	D_1__Firmicutes	D_2__Bacilli	D_3__Bacillales	D_4__Bacillaceae	D_5__Anoxybacillus
284	HQ772970.1.1456	3	0	0	0	0	0	0	0	0	0	D_0__Bacteria	D_1__Firmicutes	D_2__Bacilli	D_3__Bacillales	D_4__Bacillaceae	D_5__Anoxybacillus
285	HQ783558.1.1478	0	8	0	0	1	0	0	2	0	0	D_0__Bacteria	D_1__Firmicutes	D_2__Bacilli	D_3__Bacillales	D_4__Bacillaceae	D_5__Geobacillus
286	HQ784513.1.1475	0	10	0	0	2	0	0	0	0	1	D_0__Bacteria	D_1__Firmicutes	D_2__Bacilli	D_3__Bacillales	D_4__Bacillaceae	D_5__Geobacillus
287	HQ818002.1.1462	1	1	0	0	6	0	0	0	0	1	D_0__Bacteria	D_1__Firmicutes	D_2__Bacilli	D_3__Bacillales	D_4__Bacillaceae	D_5__Anoxybacillus
288	HQ860746.1.1479	1	0	0	0	0	0	18	1	0	0	D_0__Bacteria	D_1__Firmicutes	D_2__Bacilli	D_3__Bacillales	D_4__Planococcaceae	D_5__Planomicrobium
289	HQ876461.1.1511	2	0	0	0	1	0	0	1	13	0	D_0__Bacteria	D_1__Proteobacteria	D_2__Gammaproteobacteria	D_3__Pseudomonadales	D_4__Pseudomonadaceae	D_5__Pseudomonas
290	JF004776.1.1355	0	1	0	0	0	0	0	0	0	7	D_0__Bacteria	D_1__Actinobacteria	D_2__Actinobacteria	D_3__Micrococcales	D_4__Micrococcaceae	D_5__Kocuria
291	JF012516.1.1351	0	0	0	0	0	0	0	2	0	0	D_0__Bacteria	D_1__Actinobacteria	D_2__Actinobacteria	D_3__Micrococcales	D_4__Intrasporangiaceae	D_5__Janibacter
292	JF021617.1.1344	1	0	0	0	2	0	1	4	0	2	D_0__Bacteria	D_1__Bacteroidetes	D_2__Bacteroidia	D_3__Flavobacteriales	D_4__Weeksellaceae	D_5__Cloacibacterium
293	JF059136.1.1311	0	0	0	0	0	0	0	0	1	1	D_0__Bacteria	D_1__Proteobacteria	D_2__Gammaproteobacteria	D_3__Pasteurellales	D_4__Pasteurellaceae	D_5__Haemophilus
294	JF072241.1.1258	12	9	50	11	9	4	0	21	1	121	D_0__Bacteria	D_1__Actinobacteria	D_2__Actinobacteria	D_3__Propionibacteriales	D_4__Propionibacteriaceae	D_5__Cutibacterium
295	JF074649.1.1373	0	0	0	0	0	0	0	0	0	2	D_0__Bacteria	D_1__Firmicutes	D_2__Bacilli	D_3__Bacillales	D_4__Staphylococcaceae	D_5__Staphylococcus
296	JF098329.1.1345	0	0	0	0	1	0	0	0	0	1	D_0__Bacteria	D_1__Actinobacteria	D_2__Actinobacteria	D_3__Propionibacteriales	D_4__Propionibacteriaceae	D_5__Cutibacterium
297	JF101079.1.1256	5	0	15	0	0	0	0	1	0	1	D_0__Bacteria	D_1__Actinobacteria	D_2__Actinobacteria	D_3__Corynebacteriales	D_4__Corynebacteriaceae	D_5__Lawsonella
298	JF109069.1.1322	14	0	45	7	4	1	0	31	0	140	D_0__Bacteria	D_1__Firmicutes	D_2__Bacilli	D_3__Bacillales	D_4__Staphylococcaceae	D_5__Staphylococcus
299	JF114999.1.1378	0	0	0	0	0	0	0	1	1	0	D_0__Bacteria	D_1__Firmicutes	D_2__Bacilli	D_3__Bacillales	D_4__Staphylococcaceae	D_5__Staphylococcus
300	JF118315.1.1362	1	0	0	0	1	0	0	13	0	0	D_0__Bacteria	D_1__Proteobacteria	D_2__Gammaproteobacteria	D_3__Oceanospirillales	D_4__Halomonadaceae	D_5__Halomonas
301	JF149973.1.1354	0	0	0	0	0	0	0	0	0	27	D_0__Bacteria	D_1__Proteobacteria	D_2__Gammaproteobacteria	D_3__Pseudomonadales	D_4__Moraxellaceae	D_5__Enhydrobacter
302	JF150575.1.1370	0	4	0	0	0	0	0	0	0	1	D_0__Bacteria	D_1__Firmicutes	D_2__Bacilli	D_3__Bacillales	D_4__Staphylococcaceae	D_5__Staphylococcus
303	JF154669.1.1373	0	0	4	0	0	0	0	1	0	0	D_0__Bacteria	D_1__Firmicutes	D_2__Bacilli	D_3__Bacillales	D_4__Staphylococcaceae	D_5__Staphylococcus
304	JF161639.1.1362	0	0	0	0	0	0	0	0	0	6	D_0__Bacteria	D_1__Proteobacteria	D_2__Gammaproteobacteria	D_3__Pseudomonadales	D_4__Moraxellaceae	D_5__Enhydrobacter
305	JF168103.1.1308	0	0	0	0	0	0	0	1	0	1	D_0__Bacteria	D_1__Proteobacteria	D_2__Alphaproteobacteria	D_3__Sphingomonadales	D_4__Sphingomonadaceae	D_5__Altererythrobacter
306	JF168983.1.1337	0	0	17	0	0	0	0	0	0	0	D_0__Bacteria	D_1__Actinobacteria	D_2__Actinobacteria	D_3__Corynebacteriales	D_4__Corynebacteriaceae	D_5__Corynebacterium 1
307	JF175660.1.1303	2	0	4	0	0	2	3	1	0	0	D_0__Bacteria	D_1__Proteobacteria	D_2__Alphaproteobacteria	D_3__Caulobacterales	D_4__Caulobacteraceae	D_5__uncultured
308	JF176767.1.1358	0	0	0	0	0	0	0	11	0	0	D_0__Bacteria	D_1__Bacteroidetes	D_2__Bacteroidia	D_3__Chitinophagales	D_4__Chitinophagaceae	D_5__uncultured
309	JF190687.1.1351	0	2	1	1	0	1	0	17	1	0	D_0__Bacteria	D_1__Firmicutes	D_2__Bacilli	D_3__Bacillales	D_4__Staphylococcaceae	D_5__Staphylococcus
310	JF195972.1.1370	0	0	1	6	0	0	0	12	0	1	D_0__Bacteria	D_1__Firmicutes	D_2__Bacilli	D_3__Bacillales	D_4__Staphylococcaceae	D_5__Staphylococcus
311	JF218914.1.1358	1	0	0	0	0	0	0	31	0	0	D_0__Bacteria	D_1__Proteobacteria	D_2__Gammaproteobacteria	D_3__Pseudomonadales	D_4__Moraxellaceae	D_5__Enhydrobacter
312	JF219117.1.1284	0	0	0	0	0	0	0	0	0	3	D_0__Bacteria	D_1__Proteobacteria	D_2__Alphaproteobacteria	D_3__Caulobacterales	D_4__Caulobacteraceae	D_5__Brevundimonas
313	JF235744.1.1289	2	0	0	0	0	0	0	0	0	0	D_0__Bacteria	D_1__Firmicutes	D_2__Bacilli	D_3__Lactobacillales	D_4__Streptococcaceae	D_5__Streptococcus
314	JF238120.1.1353	0	0	0	0	0	0	0	13	0	7	D_0__Bacteria	D_1__Proteobacteria	D_2__Gammaproteobacteria	D_3__Pseudomonadales	D_4__Moraxellaceae	D_5__Moraxella
315	JF240039.1.1322	5	0	0	0	1	0	0	0	0	0	D_0__Bacteria	D_1__Firmicutes	D_2__Bacilli	D_3__Lactobacillales	D_4__Carnobacteriaceae	D_5__Dolosigranulum
316	JF319209.1.1454	0	0	3	1	0	0	0	0	0	0	D_0__Bacteria	D_1__Proteobacteria	D_2__Gammaproteobacteria	D_3__Betaproteobacteriales	D_4__Burkholderiaceae	D_5__Noviherbaspirillum
317	JF703616.1.1454	0	27	10	0	0	0	0	1	0	2	D_0__Bacteria	D_1__Proteobacteria	D_2__Alphaproteobacteria	D_3__Sphingomonadales	D_4__Sphingomonadaceae	D_5__Novosphingobium
318	JF766488.1.1489	0	0	0	0	0	0	0	5	0	0	D_0__Bacteria	D_1__Proteobacteria	D_2__Gammaproteobacteria	D_3__Betaproteobacteriales	D_4__Burkholderiaceae	D_5__Undibacterium
319	JF766493.1.1504	0	0	0	0	0	0	0	6	0	0	D_0__Bacteria	D_1__Proteobacteria	D_2__Gammaproteobacteria	D_3__Betaproteobacteriales	D_4__Burkholderiaceae	D_5__Duganella
320	JF970601.1.1508	2	0	0	1	0	0	0	0	8	0	D_0__Bacteria	D_1__Proteobacteria	D_2__Gammaproteobacteria	D_3__Xanthomonadales	D_4__Xanthomonadaceae	D_5__Stenotrophomonas
321	JF979318.1.1484	7	0	0	0	0	0	0	0	0	0	D_0__Bacteria	D_1__Proteobacteria	D_2__Alphaproteobacteria	D_3__Sphingomonadales	D_4__Sphingomonadaceae	D_5__uncultured
322	JI416917.5.1369	4	0	1	0	0	0	0	0	51	2	D_0__Bacteria	D_1__Proteobacteria	D_2__Gammaproteobacteria	D_3__Pseudomonadales	D_4__Pseudomonadaceae	D_5__Pseudomonas
323	JI416920.5.1299	7	0	35	1	3	0	0	93	1	9	D_0__Bacteria	D_1__Proteobacteria	D_2__Gammaproteobacteria	D_3__Alteromonadales	D_4__Alteromonadaceae	D_5__Salinimonas
324	JN023389.1.1458	0	0	10	0	0	0	0	0	0	0	D_0__Bacteria	D_1__Acidobacteria	D_2__Acidobacteriia	D_3__Acidobacteriales	D_4__Acidobacteriaceae (Subgroup 1)	D_5__uncultured
325	JN030442.1.1518	0	0	0	0	0	0	0	0	7	0	D_0__Bacteria	D_1__Bacteroidetes	D_2__Bacteroidia	D_3__Chitinophagales	D_4__Chitinophagaceae	D_5__Flaviaesturariibacter
326	JN030509.1.1431	1	0	0	0	0	0	0	0	0	29	D_0__Bacteria	D_1__Proteobacteria	D_2__Alphaproteobacteria	D_3__Caulobacterales	D_4__Caulobacteraceae	D_5__Brevundimonas
327	JN038282.1.1472	0	0	0	0	0	0	1	16	0	0	D_0__Bacteria	D_1__Cyanobacteria	D_2__Melainabacteria	D_3__Obscuribacterales	D_4__uncultured bacterium	D_5__uncultured bacterium
328	JN082693.1.1533	1	0	0	1	0	0	0	0	0	0	D_0__Bacteria	D_1__Proteobacteria	D_2__Gammaproteobacteria	D_3__Xanthomonadales	D_4__Xanthomonadaceae	D_5__Vulcaniibacterium
329	JN177900.1.1502	0	0	0	0	0	0	0	2	0	0	D_0__Bacteria	D_1__Actinobacteria	D_2__Actinobacteria	D_3__Frankiales	D_4__Geodermatophilaceae	D_5__Blastococcus
330	JN178082.1.1524	0	0	0	0	0	0	0	3	0	0	D_0__Bacteria	D_1__Actinobacteria	D_2__Actinobacteria	D_3__Frankiales	D_4__Geodermatophilaceae	D_5__Blastococcus
331	JN207169.1.1506	0	0	0	0	0	0	0	0	2	0	D_0__Bacteria	D_1__Proteobacteria	D_2__Gammaproteobacteria	D_3__Alteromonadales	D_4__Shewanellaceae	D_5__Shewanella
332	JN391692.1.1451	6	1	0	0	0	0	0	0	0	3	D_0__Bacteria	D_1__Proteobacteria	D_2__Alphaproteobacteria	D_3__Rhizobiales	D_4__Hyphomicrobiaceae	D_5__Hyphomicrobium
333	JN860416.1.1471	24	1	0	7	0	0	11	2	0	1	D_0__Bacteria	D_1__Armatimonadetes	D_2__Fimbriimonadia	D_3__Fimbriimonadales	D_4__Fimbriimonadaceae	D_5__uncultured Armatimonadetes bacterium
334	JN867677.1.1355	12	0	0	0	0	0	0	0	0	0	D_0__Bacteria	D_1__Planctomycetes	D_2__Planctomycetacia	D_3__Planctomycetales	D_4__Schlesneriaceae	D_5__Schlesneria
335	JONR01000049.14217.15722	0	0	0	0	2	4	0	12	1	1	D_0__Bacteria	D_1__Proteobacteria	D_2__Gammaproteobacteria	D_3__Salinisphaerales	D_4__Solimonadaceae	D_5__Nevskia
336	JQ307140.1.1479	7	0	0	0	0	0	0	0	0	0	D_0__Bacteria	D_1__Proteobacteria	D_2__Gammaproteobacteria	D_3__Vibrionales	D_4__Vibrionaceae	D_5__Vibrio
337	JQ396536.1.1523	0	0	0	0	0	0	0	0	3	0	D_0__Bacteria	D_1__Actinobacteria	D_2__Actinobacteria	D_3__Micrococcales	D_4__Brevibacteriaceae	D_5__Brevibacterium
338	JQ407988.1.1359	21	0	3	1	0	0	8	19	1	20	D_0__Bacteria	D_1__Proteobacteria	D_2__Gammaproteobacteria	D_3__Gammaproteobacteria Incertae Sedis	D_4__Unknown Family	D_5__Acidibacter
339	JQ475634.1.1413	2	0	1	0	0	0	0	0	0	0	D_0__Bacteria	D_1__Firmicutes	D_2__Bacilli	D_3__Lactobacillales	D_4__Streptococcaceae	D_5__Streptococcus
340	JQ579729.1.1481	14	0	0	0	1	0	0	1	0	1	D_0__Bacteria	D_1__Bacteroidetes	D_2__Bacteroidia	D_3__Flavobacteriales	D_4__Cryomorphaceae	D_5__uncultured
341	JQ660188.1.1493	0	0	0	0	0	0	0	8	0	0	D_0__Bacteria	D_1__Proteobacteria	D_2__Gammaproteobacteria	D_3__Enterobacteriales	D_4__Enterobacteriaceae	D_5__uncultured
342	JQ712926.1.1463	0	0	7	0	0	0	0	0	0	0	D_0__Bacteria	D_1__Chloroflexi	D_2__Chloroflexia	D_3__Thermomicrobiales	D_4__JG30-KF-CM45	D_5__uncultured bacterium
343	JQ769640.1.1499	14	0	1	1	0	1	0	75	2	75	D_0__Bacteria	D_1__Bacteroidetes	D_2__Bacteroidia	D_3__Chitinophagales	D_4__Chitinophagaceae	D_5__Sediminibacterium
344	JQ769708.1.1487	4	0	0	1	0	0	0	19	0	0	D_0__Bacteria	D_1__Proteobacteria	D_2__Gammaproteobacteria	D_3__Betaproteobacteriales	D_4__Burkholderiaceae	D_5__Undibacterium
345	JQ769931.1.1481	6	0	0	0	0	0	0	27	1	14	D_0__Bacteria	D_1__Bacteroidetes	D_2__Bacteroidia	D_3__Chitinophagales	D_4__Chitinophagaceae	D_5__Heliimonas
346	JQ824915.1.1479	0	2	0	0	0	0	0	0	0	0	D_0__Bacteria	D_1__Acidobacteria	D_2__Blastocatellia (Subgroup 4)	D_3__Blastocatellales	D_4__Blastocatellaceae	D_5__uncultured
347	JQ824973.1.1447	2	0	0	0	0	0	0	0	0	0	D_0__Bacteria	D_1__Proteobacteria	D_2__Alphaproteobacteria	D_3__Sphingomonadales	D_4__Sphingomonadaceae	D_5__Novosphingobium
348	JQ885553.1.1462	0	0	0	0	0	0	0	0	5	0	D_0__Bacteria	D_1__Proteobacteria	D_2__Gammaproteobacteria	D_3__Enterobacteriales	D_4__Enterobacteriaceae	D_5__Providencia
349	JQ926179.1.1490	160	1	10	12	14	5	5	40	1804	68	D_0__Bacteria	D_1__Proteobacteria	D_2__Gammaproteobacteria	D_3__Pseudomonadales	D_4__Pseudomonadaceae	D_5__Pseudomonas
350	JRHP01000039.22428.23953	0	0	5	6	3	0	1	13	1	48	D_0__Bacteria	D_1__Proteobacteria	D_2__Gammaproteobacteria	D_3__Piscirickettsiales	D_4__Piscirickettsiaceae	D_5__Piscirickettsia
351	JRRC01170207.1404.2865	142	1	1	0	14	0	0	6	4	6	D_0__Bacteria	D_1__Cyanobacteria	D_2__Oxyphotobacteria	D_3__Chloroplast	D_4__Gossypium arboreum	D_5__Gossypium arboreum
352	JX040402.1.1447	0	2	0	0	0	0	0	0	0	0	D_0__Bacteria	D_1__Proteobacteria	D_2__Alphaproteobacteria	D_3__Rhizobiales	D_4__Xanthobacteraceae	D_5__uncultured
353	JX095839.1.1429	1	0	0	0	0	0	0	17	0	0	D_0__Bacteria	D_1__Proteobacteria	D_2__Deltaproteobacteria	D_3__Myxococcales	D_4__Polyangiaceae	D_5__Pajaroellobacter
354	JX105731.1.1505	28	1	0	0	0	1	1	3	54	0	D_0__Bacteria	D_1__Proteobacteria	D_2__Gammaproteobacteria	D_3__Vibrionales	D_4__Vibrionaceae	D_5__Photobacterium
355	JX170214.1.1353	9	0	1	0	0	0	0	0	0	0	D_0__Bacteria	D_1__Proteobacteria	D_2__Gammaproteobacteria	D_3__Vibrionales	D_4__Vibrionaceae	D_5__Vibrio
356	JX170336.1.1341	89	0	0	0	1	0	0	1	9	1	D_0__Bacteria	D_1__Proteobacteria	D_2__Gammaproteobacteria	D_3__Vibrionales	D_4__Vibrionaceae	D_5__Vibrio
357	JX223111.1.1485	0	0	0	0	0	0	0	0	0	2	D_0__Bacteria	D_1__Actinobacteria	D_2__Actinobacteria	D_3__Micrococcales	D_4__Microbacteriaceae	D_5__Microbacterium
358	JX310154.1.1539	0	0	0	0	0	0	0	0	3	0	D_0__Bacteria	D_1__Proteobacteria	D_2__Gammaproteobacteria	D_3__Alteromonadales	D_4__Shewanellaceae	D_5__Shewanella
359	JX391668.1.1479	0	0	0	0	0	0	1	0	6	0	D_0__Bacteria	D_1__Epsilonbacteraeota	D_2__Campylobacteria	D_3__Campylobacterales	D_4__Arcobacteraceae	D_5__Arcobacter
360	JX435687.1.1253	4	0	0	0	0	0	0	0	2	0	D_0__Bacteria	D_1__Proteobacteria	D_2__Gammaproteobacteria	D_3__Vibrionales	D_4__Vibrionaceae	D_5__Photobacterium
361	JX485752.1.1493	0	0	0	0	0	0	0	2	0	0	D_0__Bacteria	D_1__Proteobacteria	D_2__Alphaproteobacteria	D_3__Sphingomonadales	D_4__Sphingomonadaceae	D_5__Sphingomonas
362	JX519202.1.1262	0	0	0	0	0	2	0	0	0	1	D_0__Bacteria	D_1__Firmicutes	D_2__Bacilli	D_3__Bacillales	D_4__Bacillaceae	D_5__Bacillus
363	JX576062.1.1365	0	0	0	0	0	0	1	15	0	20	D_0__Bacteria	D_1__Bacteroidetes	D_2__Bacteroidia	D_3__Chitinophagales	D_4__Saprospiraceae	D_5__uncultured
364	JX628618.1.1498	1	0	0	0	0	8	0	0	0	0	D_0__Bacteria	D_1__Bacteroidetes	D_2__Bacteroidia	D_3__Bacteroidales	D_4__Paludibacteraceae	D_5__uncultured
365	JX912436.1.1497	1	1	1	0	8	1	0	0	0	0	D_0__Bacteria	D_1__Firmicutes	D_2__Bacilli	D_3__Bacillales	D_4__Bacillaceae	D_5__Bacillus
366	KC011170.1.1443	3	0	0	0	0	1	0	0	0	0	D_0__Bacteria	D_1__Proteobacteria	D_2__Alphaproteobacteria	D_3__Caulobacterales	D_4__Caulobacteraceae	D_5__Caulobacter
367	KC172286.1.1444	1	0	1	0	0	0	2	0	0	9	D_0__Bacteria	D_1__Proteobacteria	D_2__Alphaproteobacteria	D_3__Rhizobiales	D_4__Rhizobiaceae	D_5__Allorhizobium-Neorhizobium-Pararhizobium-Rhizobium
368	KC185414.1.1431	34	0	0	0	0	0	0	0	1	2	D_0__Bacteria	D_1__Proteobacteria	D_2__Gammaproteobacteria	D_3__Vibrionales	D_4__Vibrionaceae	D_5__Vibrio
369	KC189626.1.1434	21	0	0	1	0	1	0	0	0	0	D_0__Bacteria	D_1__Planctomycetes	D_2__Planctomycetacia	D_3__Gemmatales	D_4__Gemmataceae	D_5__Fimbriiglobus
370	KC358002.1.1216	1	3	0	0	0	0	0	0	0	0	D_0__Bacteria	D_1__Patescibacteria	D_2__Saccharimonadia	D_3__Saccharimonadales	D_4__uncultured bacterium	D_5__uncultured bacterium
371	KC554462.1.1515	0	0	0	0	0	0	0	1	0	18	D_0__Bacteria	D_1__Actinobacteria	D_2__Actinobacteria	D_3__Propionibacteriales	D_4__Nocardioidaceae	D_5__Nocardioides
372	KC577768.1.1325	1	1	40	0	0	0	1	0	0	74	D_0__Bacteria	D_1__Actinobacteria	D_2__Actinobacteria	D_3__Micrococcales	D_4__Micrococcaceae	D_5__Micrococcus
373	KC621293.1.1520	2	0	0	0	10	0	0	0	0	0	D_0__Bacteria	D_1__Firmicutes	D_2__Bacilli	D_3__Bacillales	D_4__Bacillaceae	D_5__Bacillus
374	KC682930.1.1534	0	3	0	0	0	0	0	0	0	0	D_0__Bacteria	D_1__Planctomycetes	D_2__Planctomycetacia	D_3__Planctomycetales	D_4__Schlesneriaceae	D_5__Planctopirus
375	KC683044.1.1480	5	1	0	0	0	0	0	0	0	0	D_0__Bacteria	D_1__Proteobacteria	D_2__Alphaproteobacteria	D_3__Sphingomonadales	D_4__Sphingomonadaceae	D_5__B48
376	KC683197.1.1483	0	2	0	0	0	0	0	0	0	0	D_0__Bacteria	D_1__Proteobacteria	D_2__Alphaproteobacteria	D_3__Rhizobiales	D_4__Rhizobiales Incertae Sedis	D_5__uncultured
377	KC683272.1.1499	0	0	0	0	0	0	0	0	0	11	D_0__Bacteria	D_1__Planctomycetes	D_2__Planctomycetacia	D_3__Planctomycetales	D_4__Rubinisphaeraceae	D_5__Planctomicrobium
378	KC734171.1.1416	0	0	0	0	0	0	0	0	4	0	D_0__Bacteria	D_1__Bacteroidetes	D_2__Bacteroidia	D_3__Flavobacteriales	D_4__Flavobacteriaceae	D_5__Myroides
379	KC814651.1.1234	50	3	156	57	1	10	1	45	2	147	D_0__Bacteria	D_1__Firmicutes	D_2__Bacilli	D_3__Bacillales	D_4__Staphylococcaceae	D_5__Staphylococcus
380	KC904978.1.1484	0	0	0	0	0	0	0	6	0	0	D_0__Bacteria	D_1__Bacteroidetes	D_2__Bacteroidia	D_3__Sphingobacteriales	D_4__Sphingobacteriaceae	D_5__Pedobacter
381	KC990808.1.1347	1	0	1	0	0	0	0	0	0	0	D_0__Bacteria	D_1__Proteobacteria	D_2__Gammaproteobacteria	D_3__Pseudomonadales	D_4__Moraxellaceae	D_5__Acinetobacter
382	KF010709.1.1446	0	4	0	0	0	0	0	0	0	0	D_0__Bacteria	D_1__Proteobacteria	D_2__Alphaproteobacteria	D_3__Rhizobiales	D_4__Beijerinckiaceae	D_5__Methylobacterium
383	KF037513.1.1484	0	0	0	0	2	0	0	0	0	0	D_0__Bacteria	D_1__Actinobacteria	D_2__Actinobacteria	D_3__Propionibacteriales	D_4__Propionibacteriaceae	D_5__Microlunatus
384	KF061358.1.1344	0	0	1	0	0	0	0	0	0	1	D_0__Bacteria	D_1__Actinobacteria	D_2__Actinobacteria	D_3__Propionibacteriales	D_4__Propionibacteriaceae	D_5__Cutibacterium
385	KF062994.1.1339	0	0	7	0	0	0	0	0	1	0	D_0__Bacteria	D_1__Actinobacteria	D_2__Actinobacteria	D_3__Corynebacteriales	D_4__Corynebacteriaceae	D_5__Corynebacterium 1
386	KF063550.1.1350	0	0	0	0	0	0	0	0	0	3	D_0__Bacteria	D_1__Actinobacteria	D_2__Actinobacteria	D_3__Propionibacteriales	D_4__Propionibacteriaceae	D_5__Cutibacterium
387	KF065408.1.1296	1	0	7	0	0	1	5	0	0	23	D_0__Bacteria	D_1__Actinobacteria	D_2__Actinobacteria	D_3__Corynebacteriales	D_4__Corynebacteriaceae	D_5__Corynebacterium 1
388	KF067065.1.1362	1	0	0	0	0	0	0	0	3	0	D_0__Bacteria	D_1__Proteobacteria	D_2__Gammaproteobacteria	D_3__Enterobacteriales	D_4__Enterobacteriaceae	D_5__Escherichia-Shigella
389	KF067104.1.1358	0	0	0	2	0	0	0	0	0	0	D_0__Bacteria	D_1__Firmicutes	D_2__Negativicutes	D_3__Selenomonadales	D_4__Veillonellaceae	D_5__Veillonella
390	KF067582.1.1337	0	0	0	0	0	0	0	7	1	1	D_0__Bacteria	D_1__Actinobacteria	D_2__Actinobacteria	D_3__Micrococcales	D_4__Intrasporangiaceae	D_5__Janibacter
391	KF067622.1.1340	79	7	2	1	47	1	24	62	6	111	D_0__Bacteria	D_1__Bacteroidetes	D_2__Bacteroidia	D_3__Flavobacteriales	D_4__Weeksellaceae	D_5__Cloacibacterium
392	KF067779.1.1366	0	0	0	0	0	0	0	0	2	0	D_0__Bacteria	D_1__Proteobacteria	D_2__Gammaproteobacteria	D_3__Pseudomonadales	D_4__Pseudomonadaceae	D_5__Pseudomonas
393	KF067783.1.1359	0	0	0	0	0	0	0	1	4	0	D_0__Bacteria	D_1__Proteobacteria	D_2__Gammaproteobacteria	D_3__Betaproteobacteriales	D_4__Burkholderiaceae	D_5__Ralstonia
394	KF068124.1.1369	0	0	0	2	0	0	0	0	0	2	D_0__Bacteria	D_1__Bacteroidetes	D_2__Bacteroidia	D_3__Bacteroidales	D_4__Tannerellaceae	D_5__Parabacteroides
395	KF070976.1.1346	4	0	2	0	1	0	4	17	1	34	D_0__Bacteria	D_1__Bacteroidetes	D_2__Bacteroidia	D_3__Flavobacteriales	D_4__Weeksellaceae	D_5__Cloacibacterium
396	KF071281.1.1354	0	0	0	0	1	0	0	0	0	4	D_0__Bacteria	D_1__Bacteroidetes	D_2__Bacteroidia	D_3__Flavobacteriales	D_4__Weeksellaceae	D_5__Bergeyella
397	KF073368.1.1351	12	0	0	0	5	0	0	0	0	0	D_0__Bacteria	D_1__Firmicutes	D_2__Clostridia	D_3__Clostridiales	D_4__Family XI	D_5__Anaerococcus
398	KF084353.1.1339	0	0	0	1	0	1	3	0	1	18	D_0__Bacteria	D_1__Actinobacteria	D_2__Actinobacteria	D_3__Corynebacteriales	D_4__Corynebacteriaceae	D_5__Corynebacterium 1
399	KF098369.1.1375	0	0	0	1	0	0	0	1	0	1	D_0__Bacteria	D_1__Firmicutes	D_2__Bacilli	D_3__Bacillales	D_4__Staphylococcaceae	D_5__Staphylococcus
400	KF098398.1.1361	0	0	0	0	0	2	0	0	0	0	D_0__Bacteria	D_1__Proteobacteria	D_2__Gammaproteobacteria	D_3__Pasteurellales	D_4__Pasteurellaceae	D_5__Haemophilus
401	KF098438.1.1370	0	0	1	1	0	0	0	0	0	0	D_0__Bacteria	D_1__Firmicutes	D_2__Bacilli	D_3__Bacillales	D_4__Staphylococcaceae	D_5__Staphylococcus
402	KF098468.1.1347	0	0	0	0	0	0	0	0	0	17	D_0__Bacteria	D_1__Firmicutes	D_2__Clostridia	D_3__Clostridiales	D_4__Family XI	D_5__Anaerococcus
403	KF099313.1.1347	0	0	0	0	0	0	0	0	3	0	D_0__Bacteria	D_1__Firmicutes	D_2__Clostridia	D_3__Clostridiales	D_4__Family XI	D_5__Parvimonas
404	KF100838.1.1343	1	0	0	0	1	0	0	0	0	0	D_0__Bacteria	D_1__Actinobacteria	D_2__Actinobacteria	D_3__Propionibacteriales	D_4__Propionibacteriaceae	D_5__Cutibacterium
405	KF100973.1.1358	0	0	0	0	4	0	0	0	0	0	D_0__Bacteria	D_1__Proteobacteria	D_2__Gammaproteobacteria	D_3__Pseudomonadales	D_4__Moraxellaceae	D_5__Acinetobacter
406	KF101188.1.1339	0	0	27	0	0	0	2	0	0	8	D_0__Bacteria	D_1__Actinobacteria	D_2__Actinobacteria	D_3__Corynebacteriales	D_4__Corynebacteriaceae	D_5__Corynebacterium 1
407	KF101504.1.1362	0	0	2	4	0	0	0	18	0	2	D_0__Bacteria	D_1__Actinobacteria	D_2__Coriobacteriia	D_3__Coriobacteriales	D_4__Atopobiaceae	D_5__Atopobium
408	KF109131.1.1347	0	0	1	0	1	0	0	0	0	1	D_0__Bacteria	D_1__Actinobacteria	D_2__Actinobacteria	D_3__Propionibacteriales	D_4__Propionibacteriaceae	D_5__Cutibacterium
409	KF114455.1.1513	0	0	0	0	0	0	0	0	23	0	D_0__Bacteria	D_1__Bacteroidetes	D_2__Bacteroidia	D_3__Flavobacteriales	D_4__Flavobacteriaceae	D_5__Myroides
410	KF182250.1.1448	0	0	0	0	0	0	0	0	0	3	D_0__Bacteria	D_1__Proteobacteria	D_2__Alphaproteobacteria	D_3__Rhizobiales	D_4__Xanthobacteraceae	D_5__Nitrobacter
411	KF279366.1.1513	0	2	0	0	0	0	0	1	0	0	D_0__Bacteria	D_1__Firmicutes	D_2__Bacilli	D_3__Bacillales	D_4__Bacillaceae	D_5__Anoxybacillus
412	KF378762.1.1423	0	0	0	0	0	0	0	0	0	11	D_0__Bacteria	D_1__Actinobacteria	D_2__Actinobacteria	D_3__Corynebacteriales	D_4__Mycobacteriaceae	D_5__Mycobacterium
413	KF433847.1.1825	0	2	0	0	0	0	0	0	0	0	D_0__Bacteria	D_1__Proteobacteria	D_2__Alphaproteobacteria	D_3__Rhizobiales	D_4__Hyphomicrobiaceae	D_5__Hyphomicrobium
414	KF441650.1.1527	1	0	0	0	0	0	0	27	1	8	D_0__Bacteria	D_1__Proteobacteria	D_2__Gammaproteobacteria	D_3__Betaproteobacteriales	D_4__Burkholderiaceae	D_5__Curvibacter
415	KF475803.1.1452	1	0	0	0	0	0	0	14	0	1	D_0__Bacteria	D_1__Proteobacteria	D_2__Gammaproteobacteria	D_3__Enterobacteriales	D_4__Enterobacteriaceae	D_5__Pantoea
416	KF494735.1.1477	0	0	0	0	0	3	0	0	0	24	D_0__Bacteria	D_1__Proteobacteria	D_2__Gammaproteobacteria	D_3__Salinisphaerales	D_4__Solimonadaceae	D_5__uncultured
417	KF577058.1.1455	53032	7	8	26	32	13	30	75	781	168	D_0__Bacteria	D_1__Proteobacteria	D_2__Gammaproteobacteria	D_3__Vibrionales	D_4__Vibrionaceae	D_5__Vibrio
418	KF600781.1.1431	2	0	2	0	0	0	0	0	31	3	D_0__Bacteria	D_1__Proteobacteria	D_2__Gammaproteobacteria	D_3__Pseudomonadales	D_4__Moraxellaceae	D_5__Psychrobacter
419	KF611924.1.1469	0	0	1	0	0	0	0	28	0	11	D_0__Bacteria	D_1__Proteobacteria	D_2__Gammaproteobacteria	D_3__Betaproteobacteriales	D_4__Burkholderiaceae	D_5__Curvibacter
420	KF698720.1.1384	0	0	0	0	0	0	0	8	1	0	D_0__Bacteria	D_1__Actinobacteria	D_2__Actinobacteria	D_3__Micrococcales	D_4__Microbacteriaceae	D_5__Agrococcus
421	KF698722.1.1347	305	0	1	1	1	1	0	2	12	8	D_0__Bacteria	D_1__Proteobacteria	D_2__Gammaproteobacteria	D_3__Vibrionales	D_4__Vibrionaceae	D_5__Vibrio
422	KF699887.1.1412	1	0	0	0	0	0	0	0	2	0	D_0__Bacteria	D_1__Proteobacteria	D_2__Gammaproteobacteria	D_3__Pseudomonadales	D_4__Pseudomonadaceae	D_5__Pseudomonas
423	KF712576.1.1487	1	0	0	0	0	0	0	0	9	0	D_0__Bacteria	D_1__Proteobacteria	D_2__Gammaproteobacteria	D_3__Pseudomonadales	D_4__Pseudomonadaceae	D_5__Pseudomonas
424	KF737861.1.1454	0	1	1	0	0	0	0	0	0	0	D_0__Bacteria	D_1__Firmicutes	D_2__Bacilli	D_3__Bacillales	D_4__Bacillaceae	D_5__Bacillus
425	KF760530.1.1211	0	0	0	0	0	0	0	0	5	0	D_0__Bacteria	D_1__Proteobacteria	D_2__Gammaproteobacteria	D_3__Vibrionales	D_4__Vibrionaceae	D_5__Photobacterium
426	KF798436.1.1503	1	0	0	0	0	0	0	0	3	0	D_0__Bacteria	D_1__Proteobacteria	D_2__Gammaproteobacteria	D_3__Vibrionales	D_4__Vibrionaceae	D_5__Vibrio
427	KF798533.1.1499	3	0	0	1	0	0	0	0	12	0	D_0__Bacteria	D_1__Proteobacteria	D_2__Gammaproteobacteria	D_3__Alteromonadales	D_4__Pseudoalteromonadaceae	D_5__Pseudoalteromonas
428	KF798556.1.1511	0	0	0	0	0	0	0	0	14	0	D_0__Bacteria	D_1__Proteobacteria	D_2__Gammaproteobacteria	D_3__Alteromonadales	D_4__Shewanellaceae	D_5__Shewanella
429	KF799133.1.1425	0	0	0	0	7	0	0	0	0	0	D_0__Bacteria	D_1__Proteobacteria	D_2__Alphaproteobacteria	D_3__Rhodobacterales	D_4__Rhodobacteraceae	D_5__Loktanella
430	KF799524.1.1525	26	0	0	0	0	0	0	1	0	0	D_0__Bacteria	D_1__Proteobacteria	D_2__Gammaproteobacteria	D_3__Vibrionales	D_4__Vibrionaceae	D_5__Vibrio
431	KF799525.1.1515	12664	4	5	12	13	4	6	26	188	68	D_0__Bacteria	D_1__Proteobacteria	D_2__Gammaproteobacteria	D_3__Vibrionales	D_4__Vibrionaceae	D_5__Vibrio
432	KF799650.1.1524	479	0	0	0	0	0	0	0	1	1	D_0__Bacteria	D_1__Proteobacteria	D_2__Gammaproteobacteria	D_3__Vibrionales	D_4__Vibrionaceae	D_5__Vibrio
433	KF799671.1.1518	3	0	0	0	0	0	0	0	0	0	D_0__Bacteria	D_1__Proteobacteria	D_2__Gammaproteobacteria	D_3__Alteromonadales	D_4__Pseudoalteromonadaceae	D_5__Pseudoalteromonas
434	KF826986.1.1400	1	4	0	0	0	0	0	0	0	0	D_0__Bacteria	D_1__Proteobacteria	D_2__Alphaproteobacteria	D_3__Rhodobacterales	D_4__Rhodobacteraceae	D_5__Rhodobacter
435	KF831186.1.1574	10	1	0	4	5	1	1	18	1	59	D_0__Bacteria	D_1__Proteobacteria	D_2__Gammaproteobacteria	D_3__Piscirickettsiales	D_4__Piscirickettsiaceae	D_5__Piscirickettsia
436	KF841890.1.1379	11	0	1	0	0	0	0	0	1	0	D_0__Bacteria	D_1__Proteobacteria	D_2__Gammaproteobacteria	D_3__Enterobacteriales	D_4__Enterobacteriaceae	D_5__Escherichia-Shigella
437	KF843310.1.1418	9	0	0	0	0	0	0	0	0	0	D_0__Bacteria	D_1__Firmicutes	D_2__Bacilli	D_3__Lactobacillales	D_4__Lactobacillaceae	D_5__Lactobacillus
438	KF859622.1.1497	0	3	0	0	0	0	0	0	0	0	D_0__Bacteria	D_1__Proteobacteria	D_2__Gammaproteobacteria	D_3__Vibrionales	D_4__Vibrionaceae	D_5__Catenococcus
439	KJ127236.1.1449	1	1	0	0	1	0	0	0	499	0	D_0__Bacteria	D_1__Bacteroidetes	D_2__Bacteroidia	D_3__Flavobacteriales	D_4__Flavobacteriaceae	D_5__Myroides
440	KJ174933.1.1512	0	0	0	0	0	0	0	0	12	0	D_0__Bacteria	D_1__Proteobacteria	D_2__Gammaproteobacteria	D_3__Pseudomonadales	D_4__Pseudomonadaceae	D_5__Pseudomonas
441	KJ567608.1.1476	0	2	0	0	0	0	0	0	0	0	D_0__Bacteria	D_1__Actinobacteria	D_2__Actinobacteria	D_3__Bifidobacteriales	D_4__Bifidobacteriaceae	D_5__Bifidobacterium
442	KJ650754.1.1493	0	0	12	0	0	0	0	0	0	0	D_0__Bacteria	D_1__Proteobacteria	D_2__Gammaproteobacteria	D_3__Betaproteobacteriales	D_4__Burkholderiaceae	D_5__s3t2d-1089
443	KJ676708.1.1342	0	0	0	1	0	0	0	0	12	0	D_0__Bacteria	D_1__Proteobacteria	D_2__Gammaproteobacteria	D_3__Pseudomonadales	D_4__Pseudomonadaceae	D_5__Pseudomonas
444	KJ782747.1.1483	0	5	0	0	0	0	0	0	0	0	D_0__Bacteria	D_1__Planctomycetes	D_2__Planctomycetacia	D_3__uncultured	D_4__uncultured bacterium	D_5__uncultured bacterium
445	KJ783454.1.1505	1	0	0	0	0	0	0	1	3	1	D_0__Bacteria	D_1__Proteobacteria	D_2__Gammaproteobacteria	D_3__Pseudomonadales	D_4__Pseudomonadaceae	D_5__Pseudomonas
446	KJ922520.1.1464	0	0	0	0	0	0	0	0	7	0	D_0__Bacteria	D_1__Proteobacteria	D_2__Gammaproteobacteria	D_3__Alteromonadales	D_4__Shewanellaceae	D_5__Shewanella
447	KM250945.1.1461	0	5	0	0	0	3	0	0	0	1	D_0__Bacteria	D_1__Bacteroidetes	D_2__Bacteroidia	D_3__Sphingobacteriales	D_4__Sphingobacteriaceae	D_5__Sphingobacterium
448	KM251120.1.1479	0	0	0	0	0	2	0	0	0	0	D_0__Bacteria	D_1__Firmicutes	D_2__Bacilli	D_3__Bacillales	D_4__Bacillaceae	D_5__Bacillus
449	KM263160.1.1349	0	0	6	0	0	0	0	0	0	0	D_0__Bacteria	D_1__Proteobacteria	D_2__Alphaproteobacteria	D_3__Sphingomonadales	D_4__Sphingomonadaceae	D_5__Sphingomonas
450	KM278966.1.1412	89	4	238	44	45	13	23	3	1	161	D_0__Bacteria	D_1__Firmicutes	D_2__Bacilli	D_3__Bacillales	D_4__Bacillaceae	D_5__Anoxybacillus
451	KM456158.1.1443	11	0	0	0	3	11	0	0	0	0	D_0__Bacteria	D_1__Bacteroidetes	D_2__Bacteroidia	D_3__Flavobacteriales	D_4__Weeksellaceae	D_5__Chryseobacterium
452	KM851215.1.1559	0	0	0	0	1	1	0	1	0	0	D_0__Bacteria	D_1__Firmicutes	D_2__Bacilli	D_3__Lactobacillales	D_4__Carnobacteriaceae	D_5__Atopostipes
453	KP182999.1.1481	73	0	0	0	0	0	1	1	0	2	D_0__Bacteria	D_1__Epsilonbacteraeota	D_2__Campylobacteria	D_3__Campylobacterales	D_4__Arcobacteraceae	D_5__Arcobacter
454	KP214628.12.1278	1	0	0	0	0	0	0	0	15	0	D_0__Bacteria	D_1__Proteobacteria	D_2__Gammaproteobacteria	D_3__Pseudomonadales	D_4__Pseudomonadaceae	D_5__Pseudomonas
455	KP232920.1.1524	0	0	0	0	0	0	0	0	0	14	D_0__Bacteria	D_1__Actinobacteria	D_2__Actinobacteria	D_3__Micrococcales	D_4__Microbacteriaceae	D_5__Microbacterium
456	KP284176.1.1502	0	0	0	0	0	0	0	5	0	0	D_0__Bacteria	D_1__Proteobacteria	D_2__Alphaproteobacteria	D_3__Sphingomonadales	D_4__Sphingomonadaceae	D_5__Novosphingobium
457	KP318051.1.1405	0	0	0	0	0	0	0	0	2	0	D_0__Bacteria	D_1__Bacteroidetes	D_2__Bacteroidia	D_3__Sphingobacteriales	D_4__Sphingobacteriaceae	D_5__Sphingobacterium
458	KP324955.1.1507	0	0	0	0	0	0	0	0	3	0	D_0__Bacteria	D_1__Proteobacteria	D_2__Gammaproteobacteria	D_3__Pseudomonadales	D_4__Pseudomonadaceae	D_5__Pseudomonas
459	KR029194.1.1513	151	34	625	62	114	158	23	35	5	185	D_0__Bacteria	D_1__Firmicutes	D_2__Bacilli	D_3__Bacillales	D_4__Bacillaceae	D_5__Aeribacillus
460	KT185043.1.1520	4	0	0	0	0	0	0	0	0	0	D_0__Bacteria	D_1__Firmicutes	D_2__Negativicutes	D_3__Selenomonadales	D_4__Veillonellaceae	D_5__uncultured
461	KT185045.1.1477	0	0	0	0	0	3	0	0	0	0	D_0__Bacteria	D_1__Firmicutes	D_2__Clostridia	D_3__Thermoanaerobacterales	D_4__Family III	D_5__Thermoanaerobacterium
462	KT257771.1.1479	3	0	0	0	1	0	0	0	0	0	D_0__Bacteria	D_1__Epsilonbacteraeota	D_2__Campylobacteria	D_3__Campylobacterales	D_4__Arcobacteraceae	D_5__Arcobacter
463	KT336062.1.1481	5	0	0	0	0	0	0	0	0	0	D_0__Bacteria	D_1__Proteobacteria	D_2__Gammaproteobacteria	D_3__Vibrionales	D_4__Vibrionaceae	D_5__Vibrio
464	KT369684.1.1405	1	0	1	0	0	0	0	0	1	0	D_0__Bacteria	D_1__Proteobacteria	D_2__Gammaproteobacteria	D_3__Pseudomonadales	D_4__Pseudomonadaceae	D_5__Pseudomonas
465	KT424977.1.1468	1	0	0	0	0	0	0	0	1	0	D_0__Bacteria	D_1__Proteobacteria	D_2__Gammaproteobacteria	D_3__Alteromonadales	D_4__Shewanellaceae	D_5__Shewanella
466	KT581998.1.1306	12	1	0	2	4	0	0	18	0	0	D_0__Bacteria	D_1__Proteobacteria	D_2__Alphaproteobacteria	D_3__Rhizobiales	D_4__Xanthobacteraceae	D_5__Bradyrhizobium
467	KT751303.1.1541	30	14	59	7	5	6	1	0	0	33	D_0__Bacteria	D_1__Firmicutes	D_2__Bacilli	D_3__Bacillales	D_4__Bacillaceae	D_5__Bacillus
468	KT834782.1.1495	1	9	0	0	0	0	0	1	0	0	D_0__Bacteria	D_1__Proteobacteria	D_2__Gammaproteobacteria	D_3__Betaproteobacteriales	D_4__Burkholderiaceae	D_5__Limnobacter
469	KU320865.1.1253	1227	1	0	3	2	0	1	3	12	10	D_0__Bacteria	D_1__Proteobacteria	D_2__Gammaproteobacteria	D_3__Vibrionales	D_4__Vibrionaceae	D_5__Vibrio
470	KU320867.1.1327	0	1	0	0	0	0	0	0	2	0	D_0__Bacteria	D_1__Proteobacteria	D_2__Gammaproteobacteria	D_3__Alteromonadales	D_4__Pseudoalteromonadaceae	D_5__Pseudoalteromonas
471	KU498187.1.1508	5	0	0	0	0	0	0	0	0	0	D_0__Bacteria	D_1__Proteobacteria	D_2__Alphaproteobacteria	D_3__Sphingomonadales	D_4__Sphingomonadaceae	D_5__Novosphingobium
472	KU588386.1.1425	231	1	0	0	0	0	0	0	5	1	D_0__Bacteria	D_1__Proteobacteria	D_2__Gammaproteobacteria	D_3__Vibrionales	D_4__Vibrionaceae	D_5__Vibrio
473	KU713216.1.1378	5	2	0	0	1	0	0	9	2	68	D_0__Bacteria	D_1__Actinobacteria	D_2__Actinobacteria	D_3__Corynebacteriales	D_4__Corynebacteriaceae	D_5__Corynebacterium
474	KU978198.1.1508	14	0	9	0	0	0	0	0	0	1	D_0__Bacteria	D_1__Bacteroidetes	D_2__Bacteroidia	D_3__Chitinophagales	D_4__Chitinophagaceae	D_5__Sediminibacterium
475	KU978316.1.1404	0	0	2	0	0	0	0	1	6	0	D_0__Bacteria	D_1__Proteobacteria	D_2__Gammaproteobacteria	D_3__Pseudomonadales	D_4__Moraxellaceae	D_5__Acinetobacter
476	KU984671.1.1396	0	0	4	0	0	0	0	0	0	0	D_0__Bacteria	D_1__Actinobacteria	D_2__Actinobacteria	D_3__Kineosporiales	D_4__Kineosporiaceae	D_5__Kineococcus
477	KX101228.1.1396	0	0	0	0	0	0	0	0	2	0	D_0__Bacteria	D_1__Proteobacteria	D_2__Gammaproteobacteria	D_3__Pseudomonadales	D_4__Pseudomonadaceae	D_5__Pseudomonas
478	KX187320.1.1451	0	0	0	0	0	0	0	0	2	0	D_0__Bacteria	D_1__Proteobacteria	D_2__Gammaproteobacteria	D_3__Pseudomonadales	D_4__Pseudomonadaceae	D_5__Pseudomonas
479	KX379253.1.1453	8	0	0	0	0	0	0	14	0	1	D_0__Bacteria	D_1__Armatimonadetes	D_2__Fimbriimonadia	D_3__Fimbriimonadales	D_4__Fimbriimonadaceae	D_5__uncultured Fimbriimonas sp.
480	KX426625.1.1227	0	0	0	0	0	0	0	2	1	0	D_0__Bacteria	D_1__Proteobacteria	D_2__Gammaproteobacteria	D_3__Xanthomonadales	D_4__Xanthomonadaceae	D_5__Stenotrophomonas
481	KX507852.1.1494	3	0	8	0	0	1	0	0	0	0	D_0__Bacteria	D_1__Proteobacteria	D_2__Gammaproteobacteria	D_3__Betaproteobacteriales	D_4__Burkholderiaceae	D_5__Massilia
482	KX507858.1.1490	0	0	11	0	1	0	0	1	0	2	D_0__Bacteria	D_1__Proteobacteria	D_2__Gammaproteobacteria	D_3__Betaproteobacteriales	D_4__Burkholderiaceae	D_5__Massilia
483	KX508712.1.1426	4	0	0	0	0	0	0	0	0	0	D_0__Bacteria	D_1__Proteobacteria	D_2__Alphaproteobacteria	D_3__Rhodobacterales	D_4__Rhodobacteraceae	D_5__Paracoccus
484	KX508879.1.1497	0	0	0	0	1	0	0	0	5	0	D_0__Bacteria	D_1__Proteobacteria	D_2__Gammaproteobacteria	D_3__Pseudomonadales	D_4__Moraxellaceae	D_5__Acinetobacter
485	KX509305.1.1491	0	0	0	0	0	0	0	0	9	0	D_0__Bacteria	D_1__Proteobacteria	D_2__Gammaproteobacteria	D_3__Pseudomonadales	D_4__Pseudomonadaceae	D_5__Pseudomonas
486	KX935259.1.1514	6794	1	0	4	8	1	1	3	172	18	D_0__Bacteria	D_1__Proteobacteria	D_2__Gammaproteobacteria	D_3__Vibrionales	D_4__Vibrionaceae	D_5__Vibrio
487	KX977048.1.1435	1	0	0	0	0	0	0	0	0	1	D_0__Bacteria	D_1__Proteobacteria	D_2__Gammaproteobacteria	D_3__Betaproteobacteriales	D_4__Burkholderiaceae	D_5__Variovorax
488	KX986340.1.1259	0	0	1	0	0	0	0	1	0	4	D_0__Bacteria	D_1__Actinobacteria	D_2__Actinobacteria	D_3__Micrococcales	D_4__Micrococcaceae	D_5__Micrococcus
489	KY392787.1.1392	0	0	0	0	0	0	0	3	0	41	D_0__Bacteria	D_1__Proteobacteria	D_2__Gammaproteobacteria	D_3__Pseudomonadales	D_4__Moraxellaceae	D_5__Enhydrobacter
490	KY486208.1.1269	1	0	0	0	0	0	0	18	0	1	D_0__Bacteria	D_1__Proteobacteria	D_2__Gammaproteobacteria	D_3__Enterobacteriales	D_4__Enterobacteriaceae	D_5__Pantoea
491	KY630660.1.1466	0	0	0	1	1	0	0	0	0	0	D_0__Bacteria	D_1__Firmicutes	D_2__Bacilli	D_3__Bacillales	D_4__Staphylococcaceae	D_5__Staphylococcus
492	KY867524.1.1512	1	0	0	0	0	0	0	0	12	1	D_0__Bacteria	D_1__Proteobacteria	D_2__Gammaproteobacteria	D_3__Pseudomonadales	D_4__Pseudomonadaceae	D_5__Pseudomonas
493	LAZR01007829.3485.4757	0	0	0	0	0	0	0	0	2	0	D_0__Bacteria	D_1__Proteobacteria	D_2__Gammaproteobacteria	D_3__Pseudomonadales	D_4__Pseudomonadaceae	D_5__Pseudomonas
494	LELB01000127.25257.26650	8099	769	2963	2934	5823	966	951	25943	289	59845	D_0__Bacteria	D_1__Proteobacteria	D_2__Gammaproteobacteria	D_3__Piscirickettsiales	D_4__Piscirickettsiaceae	D_5__Piscirickettsia
495	LIQB01000003.789521.791009	0	0	0	0	0	0	0	1	6	0	D_0__Bacteria	D_1__Proteobacteria	D_2__Gammaproteobacteria	D_3__Pseudomonadales	D_4__Moraxellaceae	D_5__Psychrobacter
496	LLKS01000073.40057.41619	0	6	0	0	0	0	0	0	0	1	D_0__Bacteria	D_1__Firmicutes	D_2__Bacilli	D_3__Bacillales	D_4__Bacillaceae	D_5__Geobacillus
497	LMYF01000009.586686.588187	0	0	0	0	0	0	0	26	0	0	D_0__Bacteria	D_1__Bacteroidetes	D_2__Bacteroidia	D_3__Chitinophagales	D_4__Chitinophagaceae	D_5__Sediminibacterium
498	LMZR01000034.4660.6149	0	0	0	0	0	5	0	0	0	0	D_0__Bacteria	D_1__Chloroflexi	D_2__OLB14	D_3__Chloroflexi bacterium OLB14	D_4__Chloroflexi bacterium OLB14	D_5__Chloroflexi bacterium OLB14
499	LN554846.506386.507920	33110	11	23	52	34	16	21	80	281	233	D_0__Bacteria	D_1__Proteobacteria	D_2__Gammaproteobacteria	D_3__Vibrionales	D_4__Vibrionaceae	D_5__Aliivibrio
500	LN554847.893857.895420	372	0	0	0	0	1	0	1	3	2	D_0__Bacteria	D_1__Proteobacteria	D_2__Gammaproteobacteria	D_3__Vibrionales	D_4__Vibrionaceae	D_5__Aliivibrio
501	LN565832.1.1328	4	0	0	0	0	0	0	0	0	0	D_0__Bacteria	D_1__Patescibacteria	D_2__Saccharimonadia	D_3__Saccharimonadales	D_4__Saccharimonadaceae	D_5__uncultured bacterium
502	LN570464.1.1322	2	0	0	0	0	0	0	0	0	0	D_0__Bacteria	D_1__Proteobacteria	D_2__Alphaproteobacteria	D_3__Sphingomonadales	D_4__Sphingomonadaceae	D_5__Novosphingobium
503	LN570515.1.1381	0	5	0	0	0	0	0	0	0	1	D_0__Bacteria	D_1__Proteobacteria	D_2__Gammaproteobacteria	D_3__Ectothiorhodospirales	D_4__Thioalkalispiraceae	D_5__Thioalkalispira
504	LN830905.1.1228	0	0	0	1	0	0	0	4	0	2	D_0__Bacteria	D_1__Proteobacteria	D_2__Gammaproteobacteria	D_3__Betaproteobacteriales	D_4__Burkholderiaceae	D_5__Variovorax
505	LN866624.1.1252	0	0	0	0	0	0	0	0	4	0	D_0__Bacteria	D_1__Proteobacteria	D_2__Gammaproteobacteria	D_3__Pseudomonadales	D_4__Pseudomonadaceae	D_5__Pseudomonas
506	LNBX01000048.51104.52623	2	20	0	0	1	0	0	0	0	0	D_0__Bacteria	D_1__Bacteroidetes	D_2__Bacteroidia	D_3__Sphingobacteriales	D_4__AKYH767	D_5__Bacteroidetes bacterium OLB10
507	LSCY01000011.94162.95670	0	0	0	0	0	5	0	0	0	0	D_0__Bacteria	D_1__Actinobacteria	D_2__Actinobacteria	D_3__Corynebacteriales	D_4__Corynebacteriaceae	D_5__Corynebacterium 1
508	LUAW01000011.109308.110891	0	0	0	0	0	0	0	1	42	0	D_0__Bacteria	D_1__Proteobacteria	D_2__Gammaproteobacteria	D_3__Pseudomonadales	D_4__Moraxellaceae	D_5__Acinetobacter
509	LZDH01000016.3563.5109	2	0	0	1	0	1	0	6	0	8	D_0__Bacteria	D_1__Proteobacteria	D_2__Gammaproteobacteria	D_3__Betaproteobacteriales	D_4__Burkholderiaceae	D_5__Tepidimonas
510	M58777.1.1467	0	0	0	0	0	0	0	0	2	1	D_0__Bacteria	D_1__Bacteroidetes	D_2__Bacteroidia	D_3__Flavobacteriales	D_4__Flavobacteriaceae	D_5__Myroides
511	MKGI01000074.57.1561	1	0	0	0	1	0	0	0	0	2	D_0__Bacteria	D_1__Bacteroidetes	D_2__Bacteroidia	D_3__Flavobacteriales	D_4__Weeksellaceae	D_5__Cloacibacterium
512	MKYQ01001072.8260.9746	1	0	0	0	0	0	0	1	0	0	D_0__Bacteria	D_1__Cyanobacteria	D_2__Oxyphotobacteria	D_3__Chloroplast	D_4__Citrus maxima	D_5__Citrus maxima
513	X71821.1.1488	623	0	0	0	0	0	0	0	44	2	D_0__Bacteria	D_1__Proteobacteria	D_2__Gammaproteobacteria	D_3__Vibrionales	D_4__Vibrionaceae	D_5__Vibrio
